# Supplementary material for: Loss of virulence of Botrytis cinerea mutants defective in phytotoxin production is restored by modifying inoculation medium
Source: mBio. 2025 Dec 29;17(2):e03119-25. doi: 10.1128/mbio.03119-25 (PMC12892934; doi:10.1128/mbio.03119-25)
Supplement: Data S1 — Genes encoding secreted proteins in three modules, which are positively correlated to the compatible interaction. [file mbio.03119-25-s0001.xlsx]

## Sheet: Gene module list total
target_id	Description_summary	Gene_Name_M	Module_name
Bcin01g00010.1	Bcboa1, Putative botcinic acid (BoA) biosynthetic gene, NmrA-like family	Bcboa1	grey
Bcin01g00020.1	Bcboa2, Putative botcinic acid (BoA) biosynthetic gene, flavin-binding monooxygenase-like	Bcboa2	grey
Bcin01g00030.1	Bcboa3, Putative botcinic acid (BoA) biosynthetic gene, cytochrome P450	Bcboa3	grey
Bcin01g00040.1	Bcboa4, Putative botcinic acid (BoA) biosynthetic gene, cytochrome P450	Bcboa4	grey
Bcin01g00050.1	Bcboa5, Putative botcinic acid (BoA) biosynthetic gene, alcohol dehydrogenase GroES-like domain	Bcboa5	grey
Bcin01g00060.1	Bcboa6,Bcpks6, Polyketide synthase, in botcinid acid biosynthesis gene cluster	Bcboa6,Bcpks6	grey
Bcin01g00070.1	Bcboa7, Putative botcinic acid (BoA) biosynthetic gene, P450 monooxygenase	Bcboa7	lightpink4
Bcin01g00080.1	Bcboa8, Putative botcinic acid (BoA) biosynthetic gene, FAD-binding domain	Bcboa8	lightpink4
Bcin01g00090.1	Bcboa9,Bcpks9, Polyketide synthase, in botcinid acid biosynthesis gene cluster	Bcboa9,Bcpks9	lightpink4
Bcin01g00100.1	Bcboa10, Putative botcinic acid (BoA) biosynthetic gene, thioesterase domain	Bcboa10	lightpink4
Bcin01g00100.2	Bcboa10, Putative botcinic acid (BoA) biosynthetic gene, thioesterase domain	Bcboa10	lightpink4
Bcin01g00110.1	Bcboa11, Putative botcinic acid (BoA) biosynthetic gene, transferase family	Bcboa11	lightpink4
Bcin01g00120.1	Bcboa12, Putative botcinic acid (BoA) biosynthetic gene	Bcboa12	lightpink4
Bcin01g00130.1	Bcboa13, Putative botcinic acid (BoA) biosynthetic gene, Zn2/Cys6 transcription factor	Bcboa13	lightyellow
Bcin01g00130.2	Bcboa13, Putative botcinic acid (BoA) biosynthetic gene, Zn2/Cys6 transcription factor	Bcboa13	lightpink4
Bcin01g00140.1	Bcboa15, Putative botcinic acid (BoA) biosynthetic gene, fungal specific transcription factor domain	Bcboa15	greenyellow
Bcin01g00150.1	Bcboa16, Putative botcinic acid (BoA) biosynthetic gene, NAD dependent epimerase/dehydratase family	Bcboa16	skyblue2
Bcin01g00160.1	Bcboa17, Putative botcinic acid (BoA) biosynthetic gene, short chain dehydrogenase	Bcboa17	thistle1
Bcin01g00170.1	Amino acid/polyamine transporter I + Amino acid permease, fungi + Amino acid permease, conserved site + Amino acid permease/ SLC12A domain	NA	white
Bcin01g00180.1	ABC transporter-like + AAA+ ATPase domain + ABC transporter type 1, transmembrane domain + ABC transporter, conserved site + P-loop containing nucleoside triphosphate hydrolase + Alpha-factor-transporting ATPase Ste6	NA	darkturquoise
Bcin01g00190.1	Bcmho1, similar to yeast MHO1, Protein of unknown function; inhibits haploid invasive growth when overexpressed; synthetically lethal with phospholipase C (PLC1); expression induced by mild heat-stress on a non-fermentable carbon source, upon entry into stationary phase and upon nitrogen deprivation; repressed by inosine and choline in an Opi1p-dependent manner; highly conserved from bacteria to …	Bcmho1	greenyellow
Bcin01g00200.1	Metal-dependent hydrolase, composite domain + Amidohydrolase 3 + Metal-dependent hydrolase	NA	lightyellow
Bcin01g00210.1	Bcilv1, similar to yeast ILV1, Threonine deaminase, catalyzes first step in isoleucine biosynthesis; expression is under general amino acid control; ILV1 locus exhibits highly positioned nucleosomes whose organization is independent of known ILV1 regulation [Source:SGD;Acc:S000000888]	Bcilv1	indianred4
Bcin01g00220.1	Bcrcf1, similar to yeast RCF1, Cytochrome c oxidase subunit; required for assembly of the Complex III-Complex IV supercomplex, and for assembly of Cox13p and Rcf2p into cytochrome c oxidase; similar to Rcf2p, and either Rcf1p or Rcf2p is required for late-stage assembly of the Cox12p and Cox13p subunits and for cytochrome c oxidase activity; required for growth under hypoxic conditions; member of…	Bcrcf1	darkgrey
Bcin01g00230.1	Bcrtc5, similar to yeast RTC5, Protein of unknown function; green fluorescent protein (GFP)-fusion protein localizes to the cytoplasm; null mutation suppresses cdc13-1 temperature sensitivity [Source:SGD;Acc:S000005644]	Bcrtc5	lightyellow
Bcin01g00240.1	Heterokaryon incompatibility	NA	darkturquoise
Bcin01g00250.1	NA	NA	darkturquoise
Bcin01g00260.1	FAD-linked oxidase, C-terminal + FAD linked oxidase, N-terminal + FAD-linked oxidase-like, C-terminal + FAD-binding, type 2 + FAD-binding, type 2, subdomain 1 + CO dehydrogenase flavoprotein-like, FAD-binding, subdomain 2 + Vanillyl-alcohol oxidase/Cytokinin dehydrogenase C-terminal domain + Vanillyl-alcohol oxidase, C-terminal subdomain 2	NA	darkturquoise
Bcin01g00270.1	Alpha/beta hydrolase fold-1 + Alpha/Beta hydrolase fold	NA	cyan
Bcin01g00270.2	Alpha/beta hydrolase fold-1 + Alpha/Beta hydrolase fold	NA	darkturquoise
Bcin01g00280.1	PAS domain + Signal transduction response regulator, receiver domain + Histidine kinase-like ATPase, C-terminal domain + Signal transduction histidine kinase EnvZ-like, dimerisation/phosphoacceptor domain + Signal transduction histidine kinase-related protein, C-terminal + Signal transduction histidine kinase, core + CheY-like superfamily	NA	darkturquoise
Bcin01g00290.1	GroES (chaperonin 10)-like + Alcohol dehydrogenase, C-terminal + Alcohol dehydrogenase GroES-like + NAD(P)-binding domain + Polyketide synthase, enoylreductase domain	NA	lightgreen
Bcin01g00300.1	GroES (chaperonin 10)-like + Alcohol dehydrogenase, C-terminal + Alcohol dehydrogenase GroES-like + NAD(P)-binding domain + Polyketide synthase, enoylreductase domain	NA	yellow4
Bcin01g00310.1	Ankyrin repeat + Ankyrin repeat-containing domain	NA	darkturquoise
Bcin01g00320.1	NA	NA	brown
Bcin01g00330.1	Bcpsy2, similar to yeast PSY2, Subunit of protein phosphatase PP4 complex; Pph3p and Psy2p form the active complex, Psy4p may provide additional substrate specificity; regulates recovery from the DNA damage checkpoint, the gene conversion- and single-strand annealing-mediated pathways of meiotic double-strand break repair and efficient Non-Homologous End-Joining (NHEJ) pathway; Pph3p and Psy2p lo…	Bcpsy2	darkturquoise
Bcin01g00340.1	Bcalg5, similar to yeast ALG5, UDP-glucose:dolichyl-phosphate glucosyltransferase; involved in asparagine-linked glycosylation in the endoplasmic reticulum [Source:SGD;Acc:S000006148]	Bcalg5	cyan
Bcin01g00350.1	Fatty acid hydroxylase	NA	lightyellow
Bcin01g00360.1	Bcerg1, similar to yeast ERG1, Squalene epoxidase; catalyzes the epoxidation of squalene to 2,3-oxidosqualene; plays an essential role in the ergosterol-biosynthesis pathway and is the specific target of the antifungal drug terbinafine [Source:SGD;Acc:S000003407]	Bcerg1	lightyellow
Bcin01g00370.1	Bcpfy1, similar to yeast PFY1, Profilin; binds actin, phosphatidylinositol 4,5-bisphosphate, and polyproline regions; involved in cytoskeleton organization; required for normal timing of actin polymerization in response to thermal stress; protein abundance increases in response to DNA replication stress; highly conserved protein; human PFN1 (profilin 1) complements temperature sensitive pfy1 muta…	Bcpfy1	bisque4
Bcin01g00380.1	NA	NA	lightyellow
Bcin01g00390.1	Bcypt10, similar to yeast YPT10, Rab family GTP-binding protein; contains the PEST signal sequence specific for proteolytic enzymes; may be involved in vesicular transport; overexpression leads to accumulation of Golgi-like cisternae with budding vesicles [Source:SGD;Acc:S000000468]	Bcypt10	darkturquoise
Bcin01g00400.1	Bccyb2, similar to yeast CYB2, Cytochrome b2 (L-lactate cytochrome-c oxidoreductase); component of the mitochondrial intermembrane space, required for lactate utilization; expression is repressed by glucose and anaerobic conditions [Source:SGD;Acc:S000004518]	Bccyb2	antiquewhite4
Bcin01g00410.1	Calcineurin-like phosphoesterase domain, apaH type + Metallo-dependent phosphatase-like	NA	greenyellow
Bcin01g00420.1	Bcist2, similar to yeast IST2, Cortical ER protein involved in ER-plasma membrane tethering; one of 6 proteins (Ist2p, Scs2p, Scs22p, Tcb1p, Tcb2p, Tcb3p) that connect ER to the plasma membrane (PM) and regulate PM phosphatidylinositol-4-phosphate (PI4P) levels by controlling access of Sac1p phosphatase to its substrate PI4P in the PM; localizes to the mother cell in small-budded cells and to the…	Bcist2	yellow4
Bcin01g00430.1	SH3 domain	NA	lightyellow
Bcin01g00430.2	SH3 domain	NA	lightyellow
Bcin01g00440.1	Bcfas2, similar to yeast FAS2, Alpha subunit of fatty acid synthetase; complex catalyzes the synthesis of long-chain saturated fatty acids; contains the acyl-carrier protein domain and beta-ketoacyl reductase, beta-ketoacyl synthase and self-pantetheinylation activities [Source:SGD;Acc:S000006152]	Bcfas2	darkgreen
Bcin01g00450.1	Acyl transferase domain + MaoC-like domain + Fatty acid synthase + Domain of unknown function DUF1729 + Aldolase-type TIM barrel + Acyl transferase + Acyl transferase/acyl hydrolase/lysophospholipase + Fatty acid synthase, beta subunit, fungi + Polyketide synthase, acyl transferase domain + HotDog domain + Starter unit:ACP transacylase	NA	darkgreen
Bcin01g00450.2	Acyl transferase domain + MaoC-like domain + Fatty acid synthase + Domain of unknown function DUF1729 + Aldolase-type TIM barrel + Acyl transferase + Acyl transferase/acyl hydrolase/lysophospholipase + Fatty acid synthase, beta subunit, fungi + Polyketide synthase, acyl transferase domain + HotDog domain + Starter unit:ACP transacylase	NA	grey
Bcin01g00460.1	Bcslh1, similar to yeast SLH1, Putative RNA helicase related to Ski2p; involved in translation inhibition of non-poly(A) mRNAs; required for repressing propagation of dsRNA viruses [Source:SGD;Acc:S000003503]	Bcslh1	darkgreen
Bcin01g00470.1	Bcykt6, similar to yeast YKT6, Vesicle membrane protein (v-SNARE) with acyltransferase activity; involved in trafficking to and within the Golgi, endocytic trafficking to the vacuole, and vacuolar fusion; membrane localization due to prenylation at the carboxy-terminus [Source:SGD;Acc:S000001679]	Bcykt6	lightyellow
Bcin01g00480.1	Bcgot1, similar to yeast GOT1, Homodimeric protein that is packaged into COPII vesicles; cycles between the ER and Golgi; involved in secretory transport but not directly required for aspects of transport assayed in vitro; may influence membrane composition [Source:SGD;Acc:S000004906]	Bcgot1	grey
Bcin01g00490.1	Bcies6, similar to yeast IES6, Component of the INO80 chromatin remodeling complex; critical for INO80 function; involved in regulation of chromosome segregation and maintenance of normal centromeric chromatin structure; human ortholog INO80C is a member of the human INO80 complex; implicated in DNA repair based on genetic interactions with RAD52 epistasis genes [Source:SGD;Acc:S000000770]	Bcies6	darkgreen
Bcin01g00500.1	Bcdad4, similar to yeast DAD4, Essential subunit of the Dam1 complex (aka DASH complex); complex couples kinetochores to the force produced by MT depolymerization thereby aiding in chromosome segregation; is transferred to the kinetochore prior to mitosis [Source:SGD;Acc:S000007604]	Bcdad4	grey
Bcin01g00510.1	Bcarp5, similar to yeast ARP5, Nuclear actin-related protein involved in chromatin remodeling; component of chromatin-remodeling enzyme complexes; promotes nucleosome shifts in the 3 prime direction [Source:SGD;Acc:S000005004]	Bcarp5	darkgreen
Bcin01g00520.1	Basic-leucine zipper domain	NA	darkturquoise
Bcin01g00530.1	NA	NA	darkgreen
Bcin01g00540.1	Bcnca2, similar to yeast NCA2, Protein that regulates expression of Fo-F1 ATP synthase subunits; involved in the regulation of mitochondrial expression of subunits 6 (Atp6p) and 8 (Atp8p) of the Fo-F1 ATP synthase; functions with Nca3p [Source:SGD;Acc:S000006359]	Bcnca2	greenyellow
Bcin01g00550.1	Bcsas1, Rab GTPase	Bcsas1	lightyellow
Bcin01g00560.1	NA	NA	darkgreen
Bcin01g00570.1	AAA+ ATPase domain + ATPase, AAA-type, core + ATPase, AAA-type, conserved site + P-loop containing nucleoside triphosphate hydrolase	NA	black
Bcin01g00580.1	Caleosin	NA	lightgreen
Bcin01g00590.1	Transcriptional coactivator/pterin dehydratase	NA	lightyellow
Bcin01g00600.1	NA	NA	darkturquoise
Bcin01g00610.1	NA	NA	darkgreen
Bcin01g00610.2	NA	NA	darkturquoise
Bcin01g00620.1	NA	NA	darkgreen
Bcin01g00620.2	NA	NA	darkturquoise
Bcin01g00620.3	NA	NA	lavenderblush3
Bcin01g00630.1	Mitochondrial substrate/solute carrier + Mitochondrial carrier domain	NA	black
Bcin01g00640.1	Glucose-methanol-choline oxidoreductase, N-terminal + Glucose-methanol-choline oxidoreductase, C-terminal + Pyridine nucleotide-disulphide oxidoreductase, FAD/NAD(P)-binding domain	NA	grey
Bcin01g00650.1	Amidohydrolase 1 + Metal-dependent hydrolase, composite domain + Guanine deaminase + Metal-dependent hydrolase	NA	grey
Bcin01g00660.1	Bcnte1, similar to yeast NTE1, Serine esterase; homolog of human neuropathy target esterase (NTE); Nte1p-mediated phosphatidylcholine turnover influences transcription factor Opi1p localization, affecting transcriptional regulation of phospholipid biosynthesis genes [Source:SGD;Acc:S000004524]	Bcnte1	lightyellow
Bcin01g00670.1	Bcsui2, similar to yeast SUI2, Alpha subunit of the translation initiation factor eIF2; eIF2 is involved in identification of the start codon; phosphorylation of Ser51 is required for regulation of translation by inhibiting the exchange of GDP for GTP; protein abundance increases in response to DNA replication stress [Source:SGD;Acc:S000003767]	Bcsui2	black
Bcin01g00680.2	NA	NA	grey
Bcin01g00690.1	NA	NA	antiquewhite4
Bcin01g00700.1	NA	NA	grey
Bcin01g00710.1	Bcaqp7, Aquaporin	Bcaqp7	darkturquoise
Bcin01g00720.1	Zinc finger, RING-type + Protease-associated domain, PA + Zinc finger, RING-CH-type + Zinc finger, RING/FYVE/PHD-type	NA	lightyellow
Bcin01g00730.1	Vacuolar protein sorting-associated protein 62	NA	greenyellow
Bcin01g00740.1	Thioredoxin-like fold	NA	yellow4
Bcin01g00750.1	Rhamnose mutarotase + Dimeric alpha-beta barrel	NA	bisque4
Bcin01g00760.1	Uncharacterised protein family UPF0405 + P-loop containing nucleoside triphosphate hydrolase	NA	black
Bcin01g00770.1	Ribosomal protein L37e + Ribosomal protein L37ae/L37e + Zinc-binding ribosomal protein + Ribosomal protein L37e, conserved site	NA	lightyellow
Bcin01g00770.2	Ribosomal protein L37e + Ribosomal protein L37ae/L37e + Zinc-binding ribosomal protein + Ribosomal protein L37e, conserved site	NA	lightyellow
Bcin01g00780.1	Domain of unknown function DUF221 + Protein of unknown function DUF3779, phosphate metabolism + Domain of unknown function DUF4463 + Calcium permeable stress-gated cation channel 1, N-terminal transmembrane domain	NA	lightyellow
Bcin01g00780.2	Domain of unknown function DUF221 + Protein of unknown function DUF3779, phosphate metabolism + Domain of unknown function DUF4463 + Calcium permeable stress-gated cation channel 1, N-terminal transmembrane domain	NA	grey
Bcin01g00790.1	NA	NA	cyan
Bcin01g00800.1	Bclcc8, Laccase	Bclcc8	cyan
Bcin01g00810.1	Bcqns1, similar to yeast QNS1, Glutamine-dependent NAD(+) synthetase; essential for the formation of NAD(+) from nicotinic acid adenine dinucleotide [Source:SGD;Acc:S000001116]	Bcqns1	lightyellow
Bcin01g00810.2	Bcqns1, similar to yeast QNS1, Glutamine-dependent NAD(+) synthetase; essential for the formation of NAD(+) from nicotinic acid adenine dinucleotide [Source:SGD;Acc:S000001116]	Bcqns1	brown
Bcin01g00820.1	Bcimp2, similar to yeast IMP2, Catalytic subunit of mitochondrial inner membrane peptidase complex; required for maturation of mitochondrial proteins of the intermembrane space; complex contains two catalytic subunits (Imp1p and Imp2p that differ in substrate specificity), and Som1p [Source:SGD;Acc:S000004638]	Bcimp2	darkgreen
Bcin01g00830.1	Bcgdt1, similar to yeast GDT1, Protein of unknown function involved in calcium homeostasis; localizes to the cis- and medial-Golgi apparatus; GFP-fusion protein localizes to the vacuole; TMEM165, a human gene which causes Congenital Disorders of Glycosylation is orthologous and functionally complements the null allele; expression pattern and physical interactions suggest a possible role in riboso…	Bcgdt1	darkgreen
Bcin01g00840.1	NA	NA	lightyellow
Bcin01g00850.1	NA	NA	darkgreen
Bcin01g00860.1	NA	NA	cyan
Bcin01g00870.1	Major facilitator superfamily + Major facilitator superfamily domain	NA	greenyellow
Bcin01g00880.1	Bctum1, similar to yeast TUM1, Rhodanese domain sulfur transferase; accepts persulfite from Nfs1p and transfers it to Uba4p in the pathway for 2-thiolation of the wobble uridine base of tRNAs; also stimulates sulfur transfer by Nfs1p; may be mitochondrially localized [Source:SGD;Acc:S000005777]	Bctum1	black
Bcin01g00890.1	Zinc finger, RING-type + Zinc finger, RING/FYVE/PHD-type + Anaphase-promoting complex subunit 11	NA	bisque4
Bcin01g00900.1	Alpha/beta hydrolase fold-1 + Alpha/Beta hydrolase fold	NA	grey
Bcin01g00900.2	Alpha/beta hydrolase fold-1 + Alpha/Beta hydrolase fold	NA	darkgreen
Bcin01g00900.3	Alpha/beta hydrolase fold-1 + Alpha/Beta hydrolase fold	NA	brown
Bcin01g00910.1	NA	NA	brown
Bcin01g00920.1	NA	NA	black
Bcin01g00930.1	Bcfpr2, similar to yeast FPR2, Membrane-bound peptidyl-prolyl cis-trans isomerase (PPIase); binds to the drugs FK506 and rapamycin; expression pattern suggests possible involvement in ER protein trafficking; relocalizes from nucleus to vacuole upon DNA replication stress [Source:SGD;Acc:S000002927]	Bcfpr2	cyan
Bcin01g00930.2	Bcfpr2, similar to yeast FPR2, Membrane-bound peptidyl-prolyl cis-trans isomerase (PPIase); binds to the drugs FK506 and rapamycin; expression pattern suggests possible involvement in ER protein trafficking; relocalizes from nucleus to vacuole upon DNA replication stress [Source:SGD;Acc:S000002927]	Bcfpr2	cyan
Bcin01g00940.1	NA	NA	darkgrey
Bcin01g00940.2	NA	NA	greenyellow
Bcin01g00950.1	Bcaqp2, Aquaporin	Bcaqp2	lightgreen
Bcin01g00960.1	NA	NA	lightyellow
Bcin01g00970.1	Zn(2)-C6 fungal-type DNA-binding domain + Protein of unknown function DUF3468	NA	antiquewhite4
Bcin01g00980.1	Ribosomal protein S5 + Ribosomal protein S5, C-terminal + Ribosomal protein S5, eukaryotic/archaeal + Ribosomal protein S5, N-terminal + Double-stranded RNA-binding domain + Ribosomal protein S5 domain 2-type fold, subgroup + Ribosomal protein S5, N-terminal, conserved site + Ribosomal protein S5 domain 2-type fold	NA	black
Bcin01g00990.1	NA	NA	lightgreen
Bcin01g01000.1	NA	NA	darkturquoise
Bcin01g01010.1	Cytochrome P450 + Cytochrome P450, E-class, group IV + Cytochrome P450, conserved site	NA	lightyellow
Bcin01g01020.1	NA	NA	grey
Bcin01g01030.1	NA	NA	darkmagenta
Bcin01g01040.1	Bcutp4, similar to yeast UTP4, Subunit of U3-containing 90S preribosome and SSU processome complexes; involved in production of 18S rRNA and assembly of small ribosomal subunit; member of t-Utp subcomplex involved with transcription of 35S rRNA transcript; Small Subunit processome is also known as SSU processome [Source:SGD;Acc:S000002732]	Bcutp4	black
Bcin01g01050.1	Ankyrin repeat-containing domain	NA	black
Bcin01g01050.2	Ankyrin repeat-containing domain	NA	black
Bcin01g01060.1	NA	NA	grey
Bcin01g01070.1	Cation transporter	NA	black
Bcin01g01080.1	Bcpng1, similar to yeast PNG1, Conserved peptide N-glycanase; required for deglycosylation of misfolded glycoproteins during proteasome-dependent degradation; localizes to the cytoplasm and nucleus; activity is enhanced by interaction with Rad23p [Source:SGD;Acc:S000006017]	Bcpng1	darkturquoise
Bcin01g01090.1	Glucose/ribitol dehydrogenase + NAD(P)-binding domain	NA	darkturquoise
Bcin01g01100.1	Bcndi1, Internal NADH dehydrogenase	Bcndi1	darkgrey
Bcin01g01100.2	Bcndi1, Internal NADH dehydrogenase	Bcndi1	brown
Bcin01g01110.1	NA	NA	yellow4
Bcin01g01115.1	NA	NA	darkturquoise
Bcin01g01120.1	Mitochondrial outer membrane transport complex, Sam37/metaxin + Metaxin, glutathione S-transferase domain	NA	darkturquoise
Bcin01g01130.1	NA	NA	darkgrey
Bcin01g01130.2	NA	NA	brown
Bcin01g01140.1	Uncharacterised protein family UPF0183	NA	lightyellow
Bcin01g01150.1	Kinesin motor domain + Kinesin motor domain, conserved site + Kinesin-associated microtubule-binding domain + P-loop containing nucleoside triphosphate hydrolase	NA	darkgreen
Bcin01g01150.2	Kinesin motor domain + Kinesin motor domain, conserved site + Kinesin-associated microtubule-binding domain + P-loop containing nucleoside triphosphate hydrolase	NA	grey
Bcin01g01160.1	Zinc finger, ZZ-type + EF-hand domain + EF-hand domain pair + EF-Hand 1, calcium-binding site	NA	darkgreen
Bcin01g01170.1	NA	NA	darkturquoise
Bcin01g01180.1	Aminoacyl-tRNA synthetase, class I, conserved site + Aminoacyl-tRNA synthetase, class Ia + Isoleucine-tRNA ligase + Valyl/Leucyl/Isoleucyl-tRNA synthetase, editing domain + Aminoacyl-tRNA synthetase, class 1a, anticodon-binding + Methionyl/Valyl/Leucyl/Isoleucyl-tRNA synthetase, anticodon-binding + Rossmann-like alpha/beta/alpha sandwich fold	NA	lightyellow
Bcin01g01190.1	Bcap3, Aspartic proteinase	Bcap3	darkturquoise
Bcin01g01200.1	NA	NA	darkgreen
Bcin01g01210.1	Target SNARE coiled-coil domain + Syntaxin, N-terminal domain + t-SNARE	NA	cyan
Bcin01g01210.2	Target SNARE coiled-coil domain + Syntaxin, N-terminal domain + t-SNARE	NA	lightyellow
Bcin01g01220.1	Ankyrin repeat + NACHT nucleoside triphosphatase + Domain of unknown function DUF676, lipase-like + Ankyrin repeat-containing domain + P-loop containing nucleoside triphosphate hydrolase + Alpha/Beta hydrolase fold	NA	lightyellow
Bcin01g01220.2	Ankyrin repeat + NACHT nucleoside triphosphatase + Domain of unknown function DUF676, lipase-like + Ankyrin repeat-containing domain + P-loop containing nucleoside triphosphate hydrolase + Alpha/Beta hydrolase fold	NA	lightyellow
Bcin01g01230.1	Bctrm1, similar to yeast TRM1, tRNA methyltransferase; two forms of protein are made by alternative translation starts; localizes to both nucleus and mitochondrion to produce modified base N2,N2-dimethylguanosine in tRNAs in both compartments; nuclear Trm1p is evenly distributed around inner membrane in WT, but mislocalizes as puncta near ER-nucleus junctions in spindle pole body (SPB) mutants; b…	Bctrm1	black
Bcin01g01240.1	NA	NA	lightyellow
Bcin01g01250.1	NA	NA	brown
Bcin01g01260.1	ThiJ/PfpI + Class I glutamine amidotransferase-like	NA	ivory
Bcin01g01270.1	NA	NA	darkgrey
Bcin01g01270.2	NA	NA	grey
Bcin01g01280.1	Domain of unknown function DUF676, lipase-like + Alpha/Beta hydrolase fold	NA	darkgreen
Bcin01g01290.1	Zinc finger, C6HC-type + Zinc finger, RING/FYVE/PHD-type + Zinc finger, RING-type, conserved site + E3 ubiquitin ligase RBR family	NA	lightyellow
Bcin01g01300.1	Glucose/ribitol dehydrogenase + NAD(P)-binding domain + Short-chain dehydrogenase/reductase, conserved site	NA	antiquewhite4
Bcin01g01310.1	Beta-lactamase-related + Beta-lactamase/transpeptidase-like	NA	antiquewhite4
Bcin01g01320.1	Sugar/inositol transporter + General substrate transporter + Sugar transporter, conserved site + Major facilitator superfamily domain	NA	antiquewhite4
Bcin01g01330.1	NA	NA	lightgreen
Bcin01g01340.1	Tannase/feruloyl esterase + Alpha/Beta hydrolase fold	NA	grey
Bcin01g01350.1	NAD(P)-binding domain	NA	darkturquoise
Bcin01g01360.1	NA	NA	grey
Bcin01g01370.1	Major facilitator superfamily + Major facilitator superfamily domain	NA	grey
Bcin01g01380.1	HpcH/HpaI aldolase/citrate lyase domain + Pyruvate/Phosphoenolpyruvate kinase-like domain	NA	darkgreen
Bcin01g01390.1	Zn(2)-C6 fungal-type DNA-binding domain + Transcription factor domain, fungi	NA	darkturquoise
Bcin01g01390.2	Zn(2)-C6 fungal-type DNA-binding domain + Transcription factor domain, fungi	NA	darkgreen
Bcin01g01400.1	Alpha/beta hydrolase fold-1 + Alpha/Beta hydrolase fold	NA	black
Bcin01g01410.1	Bcaat2, similar to yeast AAT2, Cytosolic aspartate aminotransferase involved in nitrogen metabolism; localizes to peroxisomes in oleate-grown cells [Source:SGD;Acc:S000004017]	Bcaat2	black
Bcin01g01420.1	Ribonuclease E inhibitor RraA/Dimethylmenaquinone methyltransferase	NA	lightgreen
Bcin01g01430.1	Major facilitator superfamily + Major facilitator superfamily domain	NA	lightyellow
Bcin01g01430.2	Major facilitator superfamily + Major facilitator superfamily domain	NA	lightyellow
Bcin01g01440.1	Taurine catabolism dioxygenase TauD/TfdA	NA	lightyellow
Bcin01g01450.1	BcatrO, ABC transporter BcatrO	BcatrO	antiquewhite4
Bcin01g01460.1	Immunoglobulin-like domain	NA	darkturquoise
Bcin01g01470.1	NA	NA	darkturquoise
Bcin01g01480.1	NA	NA	greenyellow
Bcin01g01490.1	Cytochrome P450 + Cytochrome P450, E-class, group I	NA	lightyellow
Bcin01g01500.1	Bcbna4, similar to yeast BNA4, Kynurenine 3-mono oxygenase; required for the de novo biosynthesis of NAD from tryptophan via kynurenine; expression regulated by Hst1p; putative therapeutic target for Huntington disease [Source:SGD;Acc:S000000194]	Bcbna4	darkturquoise
Bcin01g01510.1	Peptidase M24, structural domain + Peptidase M24, methionine aminopeptidase + Peptidase M24A, methionine aminopeptidase, subfamily 1 + MYND-like zinc finger, mRNA-binding	NA	black
Bcin01g01510.2	Peptidase M24, structural domain + Peptidase M24, methionine aminopeptidase + Peptidase M24A, methionine aminopeptidase, subfamily 1 + MYND-like zinc finger, mRNA-binding	NA	black
Bcin01g01520.1	Cornichon + Cornichon, conserved site	NA	cyan
Bcin01g01530.1	Bccdc40, similar to yeast CDC40, Pre-mRNA splicing factor; important for catalytic step II of pre-mRNA splicing and plays a role in cell cycle progression; required for DNA synthesis during mitosis and meiosis; has WD repeats [Source:SGD;Acc:S000002772]	Bccdc40	darkgreen
Bcin01g01540.1	NA	NA	antiquewhite4
Bcin01g01540.2	NA	NA	antiquewhite4
Bcin01g01550.1	NA	NA	antiquewhite4
Bcin01g01560.1	NA	NA	darkturquoise
Bcin01g01570.1	Protein of unknown function DUF3712	NA	antiquewhite4
Bcin01g01580.1	Trypsin-like cysteine/serine peptidase domain	NA	darkturquoise
Bcin01g01590.1	NA	Bccpd3	darkturquoise
Bcin01g01600.1	Zn(2)-C6 fungal-type DNA-binding domain	NA	darkgreen
Bcin01g01610.1	Glucose/ribitol dehydrogenase + NAD(P)-binding domain	NA	lightgreen
Bcin01g01620.1	NA	NA	darkturquoise
Bcin01g01620.2	NA	NA	darkorange
Bcin01g01620.3	NA	NA	grey
Bcin01g01630.1	Cytochrome P450 + Cytochrome P450, E-class, group I	NA	lightyellow
Bcin01g01630.2	Cytochrome P450 + Cytochrome P450, E-class, group I	NA	darkgrey
Bcin01g01640.1	Major facilitator superfamily + Major facilitator superfamily domain	NA	grey
Bcin01g01650.1	NA	NA	grey
Bcin01g01660.1	NA	NA	grey
Bcin01g01670.1	NA	NA	ivory
Bcin01g01680.1	Zn(2)-C6 fungal-type DNA-binding domain	NA	antiquewhite4
Bcin01g01690.1	Zinc finger, C2H2 + Zinc finger, RING/FYVE/PHD-type + Zinc finger, C2H2-like + Zinc finger, double-stranded RNA binding	NA	grey
Bcin01g01700.1	Bcsac1, similar to yeast SAC1, Phosphatidylinositol phosphate (PtdInsP) phosphatase; involved in hydrolysis of PtdIns[4]P in the early and medial Golgi; regulated by interaction with Vps74p; ER localized transmembrane protein which cycles through the Golgi; involved in protein trafficking and processing, secretion, and cell wall maintenance; regulates sphingolipid biosynthesis through the modulat…	Bcsac1	cyan
Bcin01g01710.1	Small GTPase superfamily + Small GTP-binding protein domain + P-loop containing nucleoside triphosphate hydrolase	NA	greenyellow
Bcin01g01720.1	Bcmic60, similar to yeast MIC60, Component of the MICOS complex; MICOS (formerly MINOS or MitOS) is a mitochondrial inner membrane complex that extends into the intermembrane space and has a role in the maintenance of crista junctions, inner membrane architecture, and formation of contact sites to the outer membrane; Mic60p is also involved in import of intermembrane space (IMS) proteins, probabl…	Bcmic60	darkgreen
Bcin01g01730.1	F-box domain	NA	darkturquoise
Bcin01g01740.1	ABC transporter-like + AAA+ ATPase domain + ABC transporter, conserved site + P-loop containing nucleoside triphosphate hydrolase + ABC-transporter extension domain	NA	darkturquoise
Bcin01g01750.1	NA	NA	darkturquoise
Bcin01g01760.1	Glycoside hydrolase, chitinase active site + Glycoside hydrolase, catalytic domain + Glycoside hydrolase superfamily	NA	cyan
Bcin01g01770.1	NA	NA	lightyellow
Bcin01g01780.1	DNA-directed RNA polymerase III, subunit Rpc31	NA	black
Bcin01g01790.1	FAD-linked oxidase, C-terminal + FAD linked oxidase, N-terminal + FAD-linked oxidase-like, C-terminal + FAD-binding, type 2 + FAD-binding, type 2, subdomain 1 + CO dehydrogenase flavoprotein-like, FAD-binding, subdomain 2 + Vanillyl-alcohol oxidase, C-terminal subdomain 2	NA	antiquewhite4
Bcin01g01800.1	Ribosomal protein S4e + RNA-binding S4 domain + Ribosomal protein S4e, N-terminal + Ribosomal protein S4e, central region + Ribosomal protein S4e, N-terminal, conserved site + 40S ribosomal protein S4, C-terminal domain	NA	black
Bcin01g01810.1	RNA-dependent RNA polymerase, eukaryotic-type	NA	lightyellow
Bcin01g01810.2	RNA-dependent RNA polymerase, eukaryotic-type	NA	grey
Bcin01g01810.3	RNA-dependent RNA polymerase, eukaryotic-type	NA	greenyellow
Bcin01g01810.4	RNA-dependent RNA polymerase, eukaryotic-type	NA	darkturquoise
Bcin01g01820.1	Bchom2, similar to yeast HOM2, Aspartic beta semi-aldehyde dehydrogenase; catalyzes the second step in the common pathway for methionine and threonine biosynthesis; expression regulated by Gcn4p and the general control of amino acid synthesis [Source:SGD;Acc:S000002565]	Bchom2	indianred4
Bcin01g01830.1	Bcmix17, similar to yeast MIX17, Mitochondrial intermembrane space protein; required for normal oxygen consumption; contains twin cysteine-x9-cysteine motifs; protein abundance increases in response to DNA replication stress [Source:SGD;Acc:S000004604]	Bcmix17	darkgrey
Bcin01g01840.1	Sas10/Utp3/C1D + Exosome-associated factor Rrp47/DNA strand repair C1D	NA	darkturquoise
Bcin01g01850.1	6-phosphogluconate dehydrogenase C-terminal domain-like + 6-phosphogluconate dehydrogenase, domain 2 + Ketopantoate reductase, N-terminal domain + Ketopantoate reductase, C-terminal domain + NAD(P)-binding domain	NA	black
Bcin01g01860.1	PDCD5-related protein	NA	skyblue2
Bcin01g01860.2	PDCD5-related protein	NA	bisque4
Bcin01g01870.1	Bccoq4, similar to yeast COQ4, Protein with a role in ubiquinone (Coenzyme Q) biosynthesis; possibly functioning in stabilization of Coq7p; located on the matrix face of the mitochondrial inner membrane; component of a mitochondrial ubiquinone-synthesizing complex [Source:SGD;Acc:S000002612]	Bccoq4	cyan
Bcin01g01880.1	Bcrkm2, similar to yeast RKM2, Ribosomal protein lysine methyltransferase; responsible for trimethylation of the lysine residue at position 3 of Rpl12Ap and Rpl12Bp [Source:SGD;Acc:S000002606]	Bcrkm2	lightgreen
Bcin01g01890.1	RNA recognition motif domain + Nucleotide-binding alpha-beta plait domain	NA	darkgreen
Bcin01g01900.1	Bcsss1, similar to yeast SSS1, Subunit of the Sec61p translocation complex (Sec61p-Sss1p-Sbh1p); this complex forms a channel for passage of secretory proteins through the endoplasmic reticulum membrane, and of the Ssh1p complex (Ssh1p-Sbh2p-Sss1p); interacts with Ost4p and Wbp1p [Source:SGD;Acc:S000002493]	Bcsss1	bisque4
Bcin01g01910.1	WD40 repeat + WD40/YVTN repeat-like-containing domain + WD40-repeat-containing domain + WD40 repeat, conserved site + G-protein beta WD-40 repeat	NA	lightyellow
Bcin01g01910.2	WD40 repeat + WD40/YVTN repeat-like-containing domain + WD40-repeat-containing domain + WD40 repeat, conserved site + G-protein beta WD-40 repeat	NA	darkturquoise
Bcin01g01920.1	SANT/Myb domain + Homeodomain-like + Myb-like domain + Myb domain	NA	darkturquoise
Bcin01g01930.1	NA	NA	yellow4
Bcin01g01940.1	UBX domain + Thioredoxin-like fold + Ubiquitin-related domain	NA	darkturquoise
Bcin01g01940.2	UBX domain + Thioredoxin-like fold + Ubiquitin-related domain	NA	grey
Bcin01g01950.1	Bcshy1, similar to yeast SHY1, Mitochondrial inner membrane protein required for complex IV assembly; associates with complex IV assembly intermediates and complex III/complex IV supercomplexes; similar to human SURF1 involved in Leigh Syndrome; complex IV is also known as cytochrome c oxidase [Source:SGD;Acc:S000003344]	Bcshy1	lightgreen
Bcin01g01960.1	Histone-fold + Centromere protein T	NA	darkgreen
Bcin01g01970.1	P-loop containing nucleoside triphosphate hydrolase + Protein Cms1	NA	black
Bcin01g01980.1	Extracellular membrane protein, CFEM domain	NA	black
Bcin01g01990.1	Bcnop6, similar to yeast NOP6, rRNA-binding protein required for 40S ribosomal subunit biogenesis; contains an RNA recognition motif (RRM); hydrophilin essential to overcome the stress of the desiccation-rehydration process; NOP6 may be a fungal-specific gene as no homologs have been yet identified in higher eukaryotes [Source:SGD;Acc:S000002372]	Bcnop6	black
Bcin01g02000.1	Bcrac, Rac-like GTPase	Bcrac	lightyellow
Bcin01g02010.1	NTF2-like domain	NA	ivory
Bcin01g02020.1	Bcrgd1, similar to yeast RGD1, GTPase-activating protein (RhoGAP) for Rho3p and Rho4p; possibly involved in control of actin cytoskeleton organization [Source:SGD;Acc:S000000464]	Bcrgd1	lightyellow
Bcin01g02030.1	Bcsrb8, similar to yeast SRB8, Subunit of the RNA polymerase II mediator complex; associates with core polymerase subunits to form the RNA polymerase II holoenzyme; essential for transcriptional regulation; involved in glucose repression [Source:SGD;Acc:S000000677]	Bcsrb8	darkgreen
Bcin01g02040.1	Uncharacterised protein family UPF0139	NA	bisque4
Bcin01g02050.1	Translation initiation factor SUI1 + Eukaryotic translation initiation factor SUI1	NA	cyan
Bcin01g02060.1	N-glycosylation protein EOS1	NA	lightyellow
Bcin01g02060.2	N-glycosylation protein EOS1	NA	grey
Bcin01g02070.1	Mitochondrial inner membrane protein Mba1 + NTF2-like domain	NA	black
Bcin01g02080.1	RNA recognition motif domain + Nucleotide-binding alpha-beta plait domain	NA	darkgrey
Bcin01g02090.1	Bcade1, similar to yeast ADE1, N-succinyl-5-aminoimidazole-4-carboxamide ribotide synthetase; required for 'de novo' purine nucleotide biosynthesis; red pigment accumulates in mutant cells deprived of adenine; protein abundance increases in response to DNA replication stress [Source:SGD;Acc:S000000070]	Bcade1	black
Bcin01g02090.2	Bcade1, similar to yeast ADE1, N-succinyl-5-aminoimidazole-4-carboxamide ribotide synthetase; required for 'de novo' purine nucleotide biosynthesis; red pigment accumulates in mutant cells deprived of adenine; protein abundance increases in response to DNA replication stress [Source:SGD;Acc:S000000070]	Bcade1	lightyellow
Bcin01g02100.1	Galactose-binding domain-like + NADH:ubiquinone oxidoreductase intermediate-associated protein 30	NA	cyan
Bcin01g02110.1	Apc5/TPR19 domain	NA	darkgreen
Bcin01g02120.1	Bccox13, similar to yeast COX13, Subunit VIa of cytochrome c oxidase; present in a subclass of cytochrome c oxidase complexes that may have a role in mimimizing generation of reactive oxygen species; not essential for cytochrome c oxidase activity but may modulate activity in response to ATP; required for assembly of Rcf2p into cytochrome c oxidase - cytochrome bc1 supercomplexes [Source:SGD;Acc:…	Bccox13	bisque4
Bcin01g02130.1	Bcapn2, similar to yeast APN2, Class II abasic (AP) endonuclease involved in repair of DNA damage; homolog of human HAP1 and E. coli exoIII [Source:SGD;Acc:S000000115]	Bcapn2	darkgreen
Bcin01g02130.2	Bcapn2, similar to yeast APN2, Class II abasic (AP) endonuclease involved in repair of DNA damage; homolog of human HAP1 and E. coli exoIII [Source:SGD;Acc:S000000115]	Bcapn2	grey
Bcin01g02140.1	NA	NA	black
Bcin01g02150.1	Mating-type protein ALPHA1/MAT-1/A-1	NA	darkgreen
Bcin01g02160.1	Bcsla2, similar to yeast SLA2, Adaptor protein that links actin to clathrin and endocytosis; involved in membrane cytoskeleton assembly and cell polarization; present in the actin cortical patch of the emerging bud tip; dimer in vivo [Source:SGD;Acc:S000005187]	Bcsla2	cyan
Bcin01g02170.1	Bcnvj2, similar to yeast NVJ2, Lipid-binding ER protein, enriched at nucleus-vacuolar junctions (NVJ); may be involved in sterol metabolism or signaling at the NVJ; contains a synaptotagmin-like-mitochondrial-lipid binding protein (SMP) domain; binds phosphatidylinositols and other lipids in a large-scale study; may interact with ribosomes, based on co-purification experiments [Source:SGD;Acc:S00…	Bcnvj2	lightyellow
Bcin01g02180.1	Bcrev3, similar to yeast REV3, Catalytic subunit of DNA polymerase zeta; involved in translesion synthesis during post-replication repair; required for mutagenesis induced by DNA damage; involved in double-strand break repair; forms a complex with Rev7p, Pol31p and Pol32p [Source:SGD;Acc:S000006088]	Bcrev3	brown
Bcin01g02190.1	Bcslu7, similar to yeast SLU7, RNA splicing factor; required for ATP-independent portion of 2nd catalytic step of spliceosomal RNA splicing; interacts with Prp18p; contains zinc knuckle domain [Source:SGD;Acc:S000002495]	Bcslu7	lightyellow
Bcin01g02200.1	Ribosomal protein S4/S9, N-terminal + RNA-binding S4 domain + Ribosomal protein S4/S9, eukaryotic/archaeal + Ribosomal protein S4, conserved site + Ribosomal protein S4/S9	NA	lightyellow
Bcin01g02210.1	Ribosomal protein L21e + Translation protein SH3-like domain + Ribosomal protein L21e, conserved site	NA	lightyellow
Bcin01g02220.1	Bcsec2, similar to yeast SEC2, Guanyl-nucleotide exchange factor for the small G-protein Sec4p; essential for post-Golgi vesicle transport and for autophagy; associates with the exocyst, via exocyst subunit Sec15p, on secretory vesicles [Source:SGD;Acc:S000005216]	Bcsec2	greenyellow
Bcin01g02220.2	Bcsec2, similar to yeast SEC2, Guanyl-nucleotide exchange factor for the small G-protein Sec4p; essential for post-Golgi vesicle transport and for autophagy; associates with the exocyst, via exocyst subunit Sec15p, on secretory vesicles [Source:SGD;Acc:S000005216]	Bcsec2	darkgrey
Bcin01g02230.1	Bcprp21, similar to yeast PRP21, Subunit of the SF3a splicing factor complex; required for spliceosome assembly [Source:SGD;Acc:S000003739]	Bcprp21	darkgreen
Bcin01g02240.1	SET domain + Post-SET domain + AWS domain	NA	darkgreen
Bcin01g02250.1	Mitochondrial carrier protein + Mitochondrial substrate/solute carrier + Mitochondrial carrier domain	NA	black
Bcin01g02260.1	Bcsnx3, similar to yeast SNX3, Sorting nexin for late-Golgi enzymes; required to maintain late-Golgi resident enzymes in their proper location by recycling molecules from the prevacuolar compartment; contains a PX domain and sequence similarity to human Snx3p [Source:SGD;Acc:S000005884]	Bcsnx3	cyan
Bcin01g02270.1	Tetraspanin, EC2 domain	NA	lightyellow
Bcin01g02280.1	NA	NA	lightyellow
Bcin01g02290.1	Bcerf2, similar to yeast ERF2, Subunit of a palmitoyltransferase; this complex adds a palmitoyl lipid moiety to heterolipidated substrates such as Ras1p and Ras2p through a thioester linkage; mutants partially mislocalize Ras2p to the vacuole; palmitoyltransferase is composed of Erf2p and Shr5p [Source:SGD;Acc:S000004236]	Bcerf2	lightyellow
Bcin01g02300.1	NA	NA	bisque4
Bcin01g02310.1	Bcpmt1, Protein o-mannosyltransferase, subfamily PMT1	Bcpmt1	darkgreen
Bcin01g02320.1	Lysophospholipase, catalytic domain + Acyl transferase/acyl hydrolase/lysophospholipase	NA	ivory
Bcin01g02330.1	Dienelactone hydrolase + Alpha/Beta hydrolase fold	NA	cyan
Bcin01g02340.1	Ribosomal protein L36	NA	darkgrey
Bcin01g02350.1	Complex 1 LYR protein + LYR motif-containing protein 2	NA	black
Bcin01g02360.1	GNAT domain + Acyl-CoA N-acyltransferase	NA	cyan
Bcin01g02370.1	Uncharacterised protein family Cys-rich	NA	darkturquoise
Bcin01g02380.1	FAD dependent oxidoreductase + Pyridine nucleotide-disulphide oxidoreductase, FAD/NAD(P)-binding domain	NA	lightgreen
Bcin01g02390.1	Major facilitator superfamily + Major facilitator superfamily domain	NA	lightgreen
Bcin01g02390.2	Major facilitator superfamily + Major facilitator superfamily domain	NA	darkgreen
Bcin01g02400.1	NA	NA	darkgreen
Bcin01g02410.1	Putative lysophospholipase + Alpha/Beta hydrolase fold	NA	black
Bcin01g02410.2	Putative lysophospholipase + Alpha/Beta hydrolase fold	NA	greenyellow
Bcin01g02410.3	Putative lysophospholipase + Alpha/Beta hydrolase fold	NA	darkturquoise
Bcin01g02420.1	Bcnmt1, similar to yeast NMT1, N-myristoyl transferase; catalyzes the cotranslational, covalent attachment of myristic acid to the N-terminal glycine residue of several proteins involved in cellular growth and signal transduction [Source:SGD;Acc:S000004185]	Bcnmt1	cyan
Bcin01g02430.1	NA	NA	bisque4
Bcin01g02440.1	GroES (chaperonin 10)-like + Alcohol dehydrogenase, C-terminal + NAD(P)-binding domain	NA	darkturquoise
Bcin01g02450.1	Luciferase-like domain + Dimethyl sulphone monooxygenase SfnG	NA	grey
Bcin01g02460.1	Expansin/pollen allergen, DPBB domain + Expansin, cellulose-binding-like domain + RlpA-like double-psi beta-barrel domain	NA	ivory
Bcin01g02470.1	Tannase/feruloyl esterase + Alpha/Beta hydrolase fold	NA	grey
Bcin01g02480.1	NA	NA	grey
Bcin01g02490.1	Glucose/ribitol dehydrogenase + 2-dehydro-3-deoxy-D-gluconate 5-dehydrogenase + NAD(P)-binding domain + Short-chain dehydrogenase/reductase, conserved site	NA	antiquewhite4
Bcin01g02500.1	Alcohol dehydrogenase, zinc-type, conserved site + GroES (chaperonin 10)-like + Alcohol dehydrogenase, C-terminal + Alcohol dehydrogenase GroES-like + NAD(P)-binding domain + Polyketide synthase, enoylreductase domain	NA	antiquewhite4
Bcin01g02510.1	Inositol oxygenase	NA	antiquewhite4
Bcin01g02510.2	Inositol oxygenase	NA	lightyellow
Bcin01g02520.1	BcCHSIIIb, Class III chitin synthase	BcCHSIIIb	grey
Bcin01g02530.1	NA	NA	grey
Bcin01g02540.1	NA	NA	lightyellow
Bcin01g02540.2	NA	NA	darkmagenta
Bcin01g02540.3	NA	NA	darkorange
Bcin01g02550.1	Ankyrin repeat + Ankyrin repeat-containing domain	NA	lightyellow
Bcin01g02560.1	Bccdc14, similar to yeast CDC14, Protein phosphatase required for mitotic exit; required for rDNA segregation; located in nucleolus until liberated by the FEAR and Mitotic Exit Network in anaphase, enabling it to effect a decrease in CDK/B-cyclin activity and mitotic exit; required for meiosis I spindle disassembly; released from nucleolus upon entry into anaphase I of meiosis, resequestered in m…	Bccdc14	skyblue2
Bcin01g02560.2	Bccdc14, similar to yeast CDC14, Protein phosphatase required for mitotic exit; required for rDNA segregation; located in nucleolus until liberated by the FEAR and Mitotic Exit Network in anaphase, enabling it to effect a decrease in CDK/B-cyclin activity and mitotic exit; required for meiosis I spindle disassembly; released from nucleolus upon entry into anaphase I of meiosis, resequestered in m…	Bccdc14	darkgreen
Bcin01g02565.1	CTAG/Pcc1 family	NA	black
Bcin01g02570.1	Myc-type, basic helix-loop-helix (bHLH) domain	NA	darkgreen
Bcin01g02580.1	14-3-3 protein + 14-3-3 protein, conserved site + 14-3-3 domain	NA	cyan
Bcin01g02580.2	14-3-3 protein + 14-3-3 protein, conserved site + 14-3-3 domain	NA	lightyellow
Bcin01g02590.1	NA	NA	darkturquoise
Bcin01g02600.1	ATPase inhibitor, IATP, mitochondria	NA	black
Bcin01g02600.2	ATPase inhibitor, IATP, mitochondria	NA	lightyellow
Bcin01g02610.1	Bcnsp1, similar to yeast NSP1, FG-nucleoporin component of central core of the nuclear pore complex; also part of the nuclear pore complex (NPC) nuclear basket; contributes directly to nucleocytoplasmic transport and maintenance of the NPC permeability barrier; found in stable complex with Nup82p, Gle2p and two other FG-nucleoporins (Nup159p and Nup116p); also found in stable complex with Nic96p …	Bcnsp1	darkgreen
Bcin01g02620.1	Protein of unknown function DUF5102	NA	darkgreen
Bcin01g02620.2	Protein of unknown function DUF5102	NA	cyan
Bcin01g02630.1	Bcngr1, similar to yeast NGR1, RNA binding protein that negatively regulates growth rate; interacts with the 3' UTR of the mitochondrial porin (POR1) mRNA and enhances its degradation; overexpression impairs mitochondrial function; interacts with Dhh1p to mediate POR1 mRNA decay; expressed in stationary phase [Source:SGD;Acc:S000000416]	Bcngr1	lightgreen
Bcin01g02630.2	Bcngr1, similar to yeast NGR1, RNA binding protein that negatively regulates growth rate; interacts with the 3' UTR of the mitochondrial porin (POR1) mRNA and enhances its degradation; overexpression impairs mitochondrial function; interacts with Dhh1p to mediate POR1 mRNA decay; expressed in stationary phase [Source:SGD;Acc:S000000416]	Bcngr1	black
Bcin01g02640.1	Bchel2, similar to yeast HEL2, RING finger ubiquitin ligase (E3); involved in ubiquitylation and degradation of excess histones; interacts with Ubc4p and Rad53p; null mutant sensitive to hydroxyurea (HU); green fluorescent protein (GFP)-fusion protein localizes to the cytoplasm; computational analysis suggests a role as a transcription factor [Source:SGD;Acc:S000002674]	Bchel2	darkgreen
Bcin01g02650.1	SWIB/MDM2 domain + Homeodomain-like + DEK, C-terminal + SWIB domain	NA	lightgreen
Bcin01g02660.1	Bcire1, similar to yeast IRE1, Serine-threonine kinase and endoribonuclease; transmembrane protein that mediates the unfolded protein response (UPR) by regulating Hac1p synthesis through HAC1 mRNA splicing; role in homeostatic adaptation to ER stress; Kar2p binds inactive Ire1p and releases from it upon ER stress [Source:SGD;Acc:S000001121]	Bcire1	darkturquoise
Bcin01g02670.1	Bccct2, similar to yeast CCT2, Subunit beta of the cytosolic chaperonin Cct ring complex; related to Tcp1p, required for the assembly of actin and tubulins in vivo [Source:SGD;Acc:S000001404]	Bccct2	lightyellow
Bcin01g02680.1	Bcprt1, similar to yeast PRT1, eIF3b subunit of the eukaryotic translation initiation factor 3 (eIF3); subunit of the core complex of eIF3; essential for translation; part of a subcomplex (Prt1p-Rpg1p-Nip1p) that stimulates binding of mRNA and tRNA(i)Met to ribosomes [Source:SGD;Acc:S000005888]	Bcprt1	black
Bcin01g02690.1	Peptidase S28 + Alpha/Beta hydrolase fold	NA	lightyellow
Bcin01g02700.1	Protein of unknown function DUF3445	NA	white
Bcin01g02700.2	Protein of unknown function DUF3445	NA	white
Bcin01g02710.1	NA	NA	darkturquoise
Bcin01g02720.1	Protein of unknown function DUF3602	NA	brown
Bcin01g02730.1	Bcvel2,BcvelB, Velvet-like 2, component of the Velvet protein complex, protein implicated in photoreponses	Bcvel2,BcvelB	darkturquoise
Bcin01g02740.1	Bcerd1, similar to yeast ERD1, Predicted membrane protein required for lumenal ER protein retention; mutants secrete the endogenous ER protein, BiP (Kar2p) [Source:SGD;Acc:S000002822]	Bcerd1	darkgreen
Bcin01g02750.1	Bcpex10, similar to yeast PEX10, Peroxisomal membrane E3 ubiquitin ligase; required for for Ubc4p-dependent Pex5p ubiquitination and peroxisomal matrix protein import; contains zinc-binding RING domain; mutations in human homolog cause various peroxisomal disorders [Source:SGD;Acc:S000002673]	Bcpex10	antiquewhite4
Bcin01g02760.1	SET domain + Tetratricopeptide-like helical domain + Tetratricopeptide repeat-containing domain + Tetratricopeptide repeat	NA	lightyellow
Bcin01g02770.1	AdipoR/Haemolysin-III-related	NA	darkturquoise
Bcin01g02780.1	Bccyp51, Eburicol 14 alpha-demethylase	Bccyp51	lightyellow
Bcin01g02790.1	BcDGAT2, Diacylglycerol O-acyl transferase 2	BcDGAT2	yellow4
Bcin01g02800.1	Zinc finger, C2H2 + Zinc finger C2H2-type/integrase DNA-binding domain + Zinc finger, C2H2-like	NA	darkgreen
Bcin01g02810.1	Histidine phosphatase superfamily, clade-1 + Histidine phosphatase superfamily	NA	white
Bcin01g02820.1	Serine-threonine protein kinase 19	NA	darkturquoise
Bcin01g02830.1	Bckip2, similar to yeast KIP2, Kinesin-related motor protein involved in mitotic spindle positioning; stabilizes microtubules by targeting Bik1p to the plus end; Kip2p levels are controlled during the cell cycle [Source:SGD;Acc:S000006076]	Bckip2	darkturquoise
Bcin01g02840.1	NA	NA	lightyellow
Bcin01g02850.1	Pyridine nucleotide-disulphide oxidoreductase, FAD/NAD(P)-binding domain	NA	yellow4
Bcin01g02850.2	Pyridine nucleotide-disulphide oxidoreductase, FAD/NAD(P)-binding domain	NA	lightgreen
Bcin01g02860.1	NA	NA	darkorange
Bcin01g02870.1	FMN-dependent dehydrogenase + FMN-dependent alpha-hydroxy acid dehydrogenase, active site + Alpha-hydroxy acid dehydrogenase, FMN-dependent + Aldolase-type TIM barrel	NA	grey
Bcin01g02870.2	FMN-dependent dehydrogenase + FMN-dependent alpha-hydroxy acid dehydrogenase, active site + Alpha-hydroxy acid dehydrogenase, FMN-dependent + Aldolase-type TIM barrel	NA	yellow4
Bcin01g02880.1	Alcohol dehydrogenase, zinc-type, conserved site + GroES (chaperonin 10)-like + Alcohol dehydrogenase, C-terminal + Alcohol dehydrogenase GroES-like + NAD(P)-binding domain + Polyketide synthase, enoylreductase domain	NA	greenyellow
Bcin01g02890.1	Zinc finger, SWIM-type	NA	lightyellow
Bcin01g02900.1	GroES (chaperonin 10)-like + Alcohol dehydrogenase, C-terminal + Alcohol dehydrogenase GroES-like + NAD(P)-binding domain + Polyketide synthase, enoylreductase domain	NA	greenyellow
Bcin01g02910.1	Bchap3, Phytase	NA	greenyellow
Bcin01g02910.2	Bchap3, Phytase	NA	greenyellow
Bcin01g02920.1	Dienelactone hydrolase + Alpha/Beta hydrolase fold	NA	yellow4
Bcin01g02930.1	Bcsmm1, similar to yeast SMM1, Dihydrouridine synthase; member of a family of dihydrouridine synthases including Dus1p, Smm1p, Dus3p, and Dus4p; modifies uridine residues at position 20 of cytoplasmic tRNAs [Source:SGD;Acc:S000005298]	Bcsmm1	black
Bcin01g02940.1	NA	NA	coral2
Bcin01g02950.1	AMP-dependent synthetase/ligase + AMP-binding enzyme C-terminal domain	NA	grey
Bcin01g02960.1	Bctvp23, similar to yeast TVP23, Integral membrane protein; localized to late Golgi vesicles along with the v-SNARE Tlg2p; green fluorescent protein (GFP)-fusion protein localizes to the cytoplasm in a punctate pattern [Source:SGD;Acc:S000002491]	Bctvp23	cyan
Bcin01g02970.1	Chitin-binding, type 1	NA	lightyellow
Bcin01g02980.1	Sec20	NA	lightyellow
Bcin01g02990.1	Ribosomal protein L53, mitochondrial	NA	lightyellow
Bcin01g03000.1	Bcipp1, similar to yeast IPP1, Cytoplasmic inorganic pyrophosphatase (PPase); homodimer that catalyzes the rapid exchange of oxygens from Pi with water, highly expressed and essential for viability, active-site residues show identity to those from E. coli PPase [Source:SGD;Acc:S000000215]	Bcipp1	cyan
Bcin01g03010.1	Cytochrome P450 + Cytochrome P450, E-class, group I	NA	lightyellow
Bcin01g03020.1	Methylmalonate-semialdehyde dehydrogenase + Aldehyde dehydrogenase domain + Aldehyde dehydrogenase, cysteine active site + Aldehyde/histidinol dehydrogenase + Aldehyde dehydrogenase N-terminal domain + Aldehyde dehydrogenase, C-terminal + Methylmalonate semialdehyde dehydrogenase, mitochondrial	NA	lightyellow
Bcin01g03020.2	Methylmalonate-semialdehyde dehydrogenase + Aldehyde dehydrogenase domain + Aldehyde dehydrogenase, cysteine active site + Aldehyde/histidinol dehydrogenase + Aldehyde dehydrogenase N-terminal domain + Aldehyde dehydrogenase, C-terminal + Methylmalonate semialdehyde dehydrogenase, mitochondrial	NA	white
Bcin01g03030.1	NA	NA	darkgreen
Bcin01g03040.1	NA	NA	yellow4
Bcin01g03050.1	UbiB domain + Protein kinase-like domain	NA	yellow4
Bcin01g03060.1	Bccyc3, similar to yeast CYC3, Cytochrome c heme lyase (holocytochrome c synthase); attaches heme to apo-cytochrome c (Cyc1p or Cyc7p) in the mitochondrial intermembrane space; human ortholog may have a role in microphthalmia with linear skin defects (MLS) [Source:SGD;Acc:S000000037]	Bccyc3	darkturquoise
Bcin01g03070.1	Protein Hri1	NA	cyan
Bcin01g03080.1	NA	NA	brown
Bcin01g03090.1	NA	NA	grey
Bcin01g03100.1	NA	NA	skyblue2
Bcin01g03110.1	HAT (Half-A-TPR) repeat + Tetratricopeptide-like helical domain	NA	black
Bcin01g03110.2	HAT (Half-A-TPR) repeat + Tetratricopeptide-like helical domain	NA	darkgreen
Bcin01g03120.1	Major facilitator superfamily + Major facilitator superfamily domain	NA	antiquewhite4
Bcin01g03130.1	Cyclin-D1-binding protein 1	NA	black
Bcin01g03140.1	Bcarp6, similar to yeast ARP6, Actin-related protein that binds nucleosomes; a component of the SWR1 complex, which exchanges histone variant H2AZ (Htz1p) for chromatin-bound histone H2A [Source:SGD;Acc:S000004075]	Bcarp6	darkgreen
Bcin01g03150.1	Germin + Cupin 1 + RmlC-like cupin domain + RmlC-like jelly roll fold	NA	darkgreen
Bcin01g03150.2	Germin + Cupin 1 + RmlC-like cupin domain + RmlC-like jelly roll fold	NA	darkgreen
Bcin01g03160.1	FMN-dependent dehydrogenase + Cytochrome b5-like heme/steroid binding domain + Alpha-hydroxy acid dehydrogenase, FMN-dependent + Aldolase-type TIM barrel + Cytochrome b5, heme-binding site	NA	antiquewhite4
Bcin01g03170.1	Karyogamy protein, KAR9	NA	darkgreen
Bcin01g03180.1	NA	NA	antiquewhite4
Bcin01g03190.1	NA	NA	greenyellow
Bcin01g03200.1	NA	NA	lightsteelblue
Bcin01g03210.1	Glycoside hydrolase, family 71	NA	cyan
Bcin01g03210.2	Glycoside hydrolase, family 71	NA	grey
Bcin01g03220.1	Bcnop14, similar to yeast NOP14, Nucleolar protein; forms a complex with Noc4p that mediates maturation and nuclear export of 40S ribosomal subunits; also present in the small subunit processome complex, which is required for processing of pre-18S rRNA [Source:SGD;Acc:S000002307]	Bcnop14	black
Bcin01g03230.1	Peptidase S9, prolyl oligopeptidase, catalytic domain + Six-bladed beta-propeller, TolB-like + Alpha/Beta hydrolase fold	NA	lightyellow
Bcin01g03240.1	NA	NA	antiquewhite4
Bcin01g03250.1	NA	NA	darkturquoise
Bcin01g03260.1	Bcbik1, similar to yeast BIK1, Microtubule-associated protein; component of the interface between microtubules and kinetochore, involved in sister chromatid separation; essential in polyploid cells but not in haploid or diploid cells; ortholog of mammalian CLIP-170 [Source:SGD;Acc:S000000534]	Bcbik1	cyan
Bcin01g03270.1	NmrA-like domain + NAD(P)-binding domain	NA	darkturquoise
Bcin01g03280.1	Ubiquitin-conjugating enzyme E2 + Ubiquitin-conjugating enzyme/RWD-like	NA	brown
Bcin01g03290.1	NA	NA	lightyellow
Bcin01g03300.1	NA	NA	darkturquoise
Bcin01g03310.1	Zn(2)-C6 fungal-type DNA-binding domain + Protein of unknown function DUF3468	NA	darkturquoise
Bcin01g03320.1	NA	NA	lightyellow
Bcin01g03330.1	NA	NA	lightyellow
Bcin01g03340.1	NA	NA	lightyellow
Bcin01g03350.1	Major facilitator superfamily + Major facilitator superfamily domain	NA	lightyellow
Bcin01g03360.1	Cell shape determining protein MreB/Mrl	NA	lightyellow
Bcin01g03370.1	NA	NA	lightyellow
Bcin01g03380.1	NA	NA	brown
Bcin01g03390.1	Bcams1, similar to yeast AMS1, Vacuolar alpha mannosidase; involved in free oligosaccharide (fOS) degradation; delivered to the vacuole in a novel pathway separate from the secretory pathway [Source:SGD;Acc:S000003124]	Bcams1	greenyellow
Bcin01g03390.2	Bcams1, similar to yeast AMS1, Vacuolar alpha mannosidase; involved in free oligosaccharide (fOS) degradation; delivered to the vacuole in a novel pathway separate from the secretory pathway [Source:SGD;Acc:S000003124]	Bcams1	lightyellow
Bcin01g03400.1	Major facilitator superfamily + Major facilitator superfamily domain	NA	cyan
Bcin01g03410.1	NA	NA	lightyellow
Bcin01g03410.2	NA	NA	grey
Bcin01g03410.3	NA	NA	brown
Bcin01g03410.4	NA	NA	skyblue2
Bcin01g03420.1	Ubiquitin fusion degradation protein UFD1 + Ubiquitin-protein ligase E3A, N-terminal zinc-binding domain	NA	darkturquoise
Bcin01g03430.1	Histidine kinase-like ATPase, C-terminal domain + DNA mismatch repair protein, C-terminal + Ribosomal protein S5 domain 2-type fold, subgroup + DNA mismatch repair, conserved site + Ribosomal protein S5 domain 2-type fold	NA	darkturquoise
Bcin01g03440.1	Aminoacyl-tRNA synthetase, class I, conserved site + Aminoacyl-tRNA synthetase, class Ia + Valine-tRNA ligase + Valyl/Leucyl/Isoleucyl-tRNA synthetase, editing domain + Aminoacyl-tRNA synthetase, class 1a, anticodon-binding + Methionyl/Valyl/Leucyl/Isoleucyl-tRNA synthetase, anticodon-binding + Rossmann-like alpha/beta/alpha sandwich fold	NA	darkgreen
Bcin01g03450.1	NA	NA	brown
Bcin01g03460.1	RNA recognition motif domain + Zinc finger, CCCH-type + RNA recognition motif domain, eukaryote + U2 auxiliary factor small subunit + Nucleotide-binding alpha-beta plait domain	NA	darkturquoise
Bcin01g03470.1	Oxysterol-binding protein + Oxysterol-binding protein, conserved site	NA	lightgreen
Bcin01g03470.2	Oxysterol-binding protein + Oxysterol-binding protein, conserved site	NA	darkgrey
Bcin01g03470.3	Oxysterol-binding protein + Oxysterol-binding protein, conserved site	NA	yellow4
Bcin01g03470.4	Oxysterol-binding protein + Oxysterol-binding protein, conserved site	NA	grey
Bcin01g03480.1	TRP-like family + ML-like domain	NA	lightyellow
Bcin01g03490.1	NA	NA	cyan
Bcin01g03500.1	C2 domain + Tricalbin	NA	cyan
Bcin01g03510.1	Cytochrome P450 + Cytochrome P450, E-class, group I	NA	darkturquoise
Bcin01g03520.1	Bcstc5, Sesquiterpen cyclase	Bcstc5	thistle1
Bcin01g03530.1	NA	NA	greenyellow
Bcin01g03530.2	NA	NA	lightyellow
Bcin01g03540.1	NA	NA	darkgreen
Bcin01g03550.1	Major facilitator superfamily + Major facilitator superfamily domain	NA	darkturquoise
Bcin01g03560.1	Ada DNA repair, metal-binding + Homeodomain-like + DNA binding HTH domain, AraC-type	NA	darkturquoise
Bcin01g03570.1	Peptidase M16 domain + Metalloenzyme, LuxS/M16 peptidase-like + Peptidase M16, N-terminal	NA	darkturquoise
Bcin01g03570.2	Peptidase M16 domain + Metalloenzyme, LuxS/M16 peptidase-like + Peptidase M16, N-terminal	NA	lightyellow
Bcin01g03580.1	Major facilitator superfamily + Major facilitator superfamily domain	NA	greenyellow
Bcin01g03590.2	Dihydroneopterin aldolase/epimerase domain	NA	lightgreen
Bcin01g03590.3	Dihydroneopterin aldolase/epimerase domain	NA	skyblue2
Bcin01g03600.1	Zinc finger, PHD-type + Zinc finger, FYVE/PHD-type + Zinc finger, RING/FYVE/PHD-type + Zinc finger, PHD-type, conserved site + Zinc finger, PHD-finger + Inhibitor of growth protein, N-terminal + ING family	NA	grey
Bcin01g03600.2	Zinc finger, PHD-type + Zinc finger, FYVE/PHD-type + Zinc finger, RING/FYVE/PHD-type + Zinc finger, PHD-type, conserved site + Zinc finger, PHD-finger + Inhibitor of growth protein, N-terminal + ING family	NA	darkturquoise
Bcin01g03610.1	Bchos2, similar to yeast HOS2, Histone deacetylase and subunit of Set3 and Rpd3L complexes; required for gene activation via specific deacetylation of lysines in H3 and H4 histone tails; subunit of the Set3 complex, a meiotic-specific repressor of sporulation specific genes that contains deacetylase activity; co-localizes with Cmr1p in nuclear foci in response to DNA damage by MMS [Source:SGD;Acc…	Bchos2	darkgreen
Bcin01g03620.1	Protein of unknown function DUF3605	NA	white
Bcin01g03630.1	NA	NA	lightyellow
Bcin01g03640.1	Bcugp1, similar to yeast UGP1, UDP-glucose pyrophosphorylase (UGPase); catalyses the reversible formation of UDP-Glc from glucose 1-phosphate and UTP, involved in a wide variety of metabolic pathways, expression modulated by Pho85p through Pho4p; UGP1 has a paralog, YHL012W, that arose from the whole genome duplication [Source:SGD;Acc:S000001518]	Bcugp1	cyan
Bcin01g03650.1	Bcpib1, similar to yeast PIB1, RING-type ubiquitin ligase of the endosomal and vacuolar membranes; binds phosphatidylinositol(3)-phosphate; contains a FYVE finger domain [Source:SGD;Acc:S000002721]	Bcpib1	lightyellow
Bcin01g03660.1	Zn(2)-C6 fungal-type DNA-binding domain	NA	darkgreen
Bcin01g03670.1	Plexin-like fold	NA	darkturquoise
Bcin01g03680.1	ThiamineS/Molybdopterin converting factor subunit 1 + Beta-grasp domain + Molybdopterin synthase/thiamin biosynthesis sulphur carrier, beta-grasp + Molybdopterin synthase sulfur carrier subunit	NA	grey
Bcin01g03690.1	Bcdss1, similar to yeast DSS1, 3'-5' exoribonuclease; component of the mitochondrial degradosome along with the ATP-dependent RNA helicase Suv3p; the degradosome associates with the ribosome and mediates turnover of aberrant or unprocessed RNAs [Source:SGD;Acc:S000004900]	Bcdss1	black
Bcin01g03700.1	NA	NA	grey
Bcin01g03700.2	NA	NA	darkturquoise
Bcin01g03710.1	Acyl-CoA N-acyltransferase + Siderophore biosynthesis protein, conserved domain	NA	bisque4
Bcin01g03720.1	Crotonase superfamily + Enoyl-CoA hydratase/isomerase, conserved site + ClpP/crotonase-like domain	NA	darkturquoise
Bcin01g03730.1	Bcnrps6, Nonribosomal peptide synthase	Bcnrps6	bisque4
Bcin01g03740.1	ABC transporter-like + AAA+ ATPase domain + ABC transporter type 1, transmembrane domain + ABC transporter, conserved site + P-loop containing nucleoside triphosphate hydrolase	NA	bisque4
Bcin01g03750.1	WD40 repeat + WD40/YVTN repeat-like-containing domain + WD40-repeat-containing domain + WD40 repeat, conserved site	NA	darkgreen
Bcin01g03760.1	NA	NA	greenyellow
Bcin01g03770.1	GNAT domain + Acyl-CoA N-acyltransferase	NA	white
Bcin01g03780.1	Bcskt5, similar to yeast SKT5, Activator of Chs3p (chitin synthase III) during vegetative growth; recruits Chs3p to the bud neck via interaction with Bni4p; SKT5 has a paralog, SHC1, that arose from the whole genome duplication [Source:SGD;Acc:S000000157]	Bcskt5	lightyellow
Bcin01g03790.1	BcCHSIV, Class IV chitinsynthase	BcCHSIV	darkgreen
Bcin01g03790.2	BcCHSIV, Class IV chitinsynthase	BcCHSIV	black
Bcin01g03800.1	NA	NA	darkturquoise
Bcin01g03800.2	NA	NA	darkmagenta
Bcin01g03810.1	NA	NA	lightyellow
Bcin01g03810.2	NA	NA	lightyellow
Bcin01g03820.1	Bcscw11, similar to yeast SCW11, Cell wall protein with similarity to glucanases; may play a role in conjugation during mating based on its regulation by Ste12p [Source:SGD;Acc:S000002996]	Bcscw11	bisque4
Bcin01g03830.1	Bcsod3, Fe/Mn superoxide dismutase	Bcsod3	black
Bcin01g03840.1	Aminotransferase class V domain + Molybdenum cofactor sulfurase, C-terminal + MOSC, N-terminal beta barrel + Pyridoxal phosphate-dependent transferase, major region, subdomain 1 + Pyridoxal phosphate-dependent transferase, major region, subdomain 2 + Pyridoxal phosphate-dependent transferase + Molybdenum cofactor sulfurase	NA	lightyellow
Bcin01g03850.1	NA	NA	brown
Bcin01g03860.1	Bcshr3, similar to yeast SHR3, Endoplasmic reticulum packaging chaperone; required for incorporation of amino acid permeases into COPII coated vesicles for transport to the cell surface [Source:SGD;Acc:S000002371]	Bcshr3	cyan
Bcin01g03890.1	Protein of unknown function DUF3632	NA	coral2
Bcin01g03900.1	NA	NA	ivory
Bcin01g03910.1	NA	NA	lightyellow
Bcin01g03910.2	NA	NA	ivory
Bcin01g03920.1	NA	NA	black
Bcin01g03920.2	NA	NA	grey
Bcin01g03930.1	START-like domain	NA	lightgreen
Bcin01g03940.1	Sugar/inositol transporter + General substrate transporter + Major facilitator superfamily domain	NA	antiquewhite4
Bcin01g03940.2	Sugar/inositol transporter + General substrate transporter + Major facilitator superfamily domain	NA	antiquewhite4
Bcin01g03950.1	NA	NA	greenyellow
Bcin01g03960.1	NA	NA	darkturquoise
Bcin01g03970.1	BTB/POZ-like + BTB/POZ fold	NA	darkturquoise
Bcin01g03980.1	BTB/POZ-like + BTB/POZ fold	NA	darkturquoise
Bcin01g03990.1	BTB/POZ-like + BTB/POZ fold	NA	grey
Bcin01g04000.1	Ribosomal protein L24/L26, conserved site + Ribosomal protein L2 domain 2	NA	lightyellow
Bcin01g04000.2	Ribosomal protein L24/L26, conserved site + Ribosomal protein L2 domain 2	NA	grey
Bcin01g04010.1	Peptidase M20 + Peptidase M20, dimerisation domain + EF-Hand 1, calcium-binding site	NA	cyan
Bcin01g04020.1	Bccdc43, similar to yeast CDC43, Beta subunit of geranylgeranyltransferase type I; catalyzes geranylgeranylation to the cysteine residue in proteins containing a C-terminal CaaX sequence ending in Leu or Phe; has substrates important for morphogenesis [Source:SGD;Acc:S000003123]	Bccdc43	cyan
Bcin01g04030.1	Increased loss of mitochondrial DNA protein 1	NA	black
Bcin01g04040.1	N-acetyltransferase B complex, non-catalytic subunit	NA	darkgreen
Bcin01g04050.1	Bccox23, similar to yeast COX23, Protein that functions in mitochondrial copper homeostasis; mitochondrial intermembrane space protein; essential for functional cytochrome oxidase expression; homologous to Cox17p; contains twin cysteine-x9-cysteine motifs [Source:SGD;Acc:S000001158]	Bccox23	bisque4
Bcin01g04060.1	NA	NA	thistle1
Bcin01g04060.2	NA	NA	thistle1
Bcin01g04070.1	Zinc finger, RING-type + Zinc finger, RING/FYVE/PHD-type + Zinc finger, RING-type, conserved site	NA	darkturquoise
Bcin01g04080.1	Protein kinase domain + Serine/threonine-protein kinase, active site + Protein kinase-like domain + Protein kinase, ATP binding site	NA	lightyellow
Bcin01g04080.2	Protein kinase domain + Serine/threonine-protein kinase, active site + Protein kinase-like domain + Protein kinase, ATP binding site	NA	darkgreen
Bcin01g04090.1	Bcpno1, similar to yeast PNO1, Essential nucleolar protein required for pre-18S rRNA processing; interacts with Dim1p, an 18S rRNA dimethyltransferase, and also with Nob1p, which is involved in proteasome biogenesis; contains a KH domain [Source:SGD;Acc:S000005671]	Bcpno1	black
Bcin01g04100.1	Bcmdm32, similar to yeast MDM32, Mitochondrial inner membrane protein with similarity to Mdm31p; required for normal mitochondrial morphology and inheritance; interacts genetically with MMM1, MDM10, MDM12, and MDM34; variation between SK1 and S288C at residues 182 and 262 impacts invasive growth and mitochondrial network structure [Source:SGD;Acc:S000005673]	Bcmdm32	black
Bcin01g04110.1	Taurine catabolism dioxygenase TauD/TfdA	NA	darkturquoise
Bcin01g04120.1	Major facilitator superfamily + Major facilitator superfamily domain	NA	darkturquoise
Bcin01g04130.1	AAA+ ATPase domain + ATPase, AAA-type, core + P-loop containing nucleoside triphosphate hydrolase	NA	lightyellow
Bcin01g04140.1	NA	NA	lightyellow
Bcin01g04150.1	NA	NA	thistle1
Bcin01g04150.2	NA	NA	thistle1
Bcin01g04150.3	NA	NA	grey
Bcin01g04150.4	NA	NA	grey
Bcin01g04160.1	Folylpolyglutamate synthetase + Mur ligase, C-terminal + Mur ligase, central + Folylpolyglutamate synthetase, conserved site + Folylpolyglutamate synthase, eukaryota	NA	cyan
Bcin01g04170.1	Folylpolyglutamate synthetase + Mur ligase, C-terminal + Mur ligase, central + Folylpolyglutamate synthetase, conserved site + Folylpolyglutamate synthase, eukaryota	NA	white
Bcin01g04180.1	Major facilitator superfamily + Major facilitator superfamily domain	NA	lightyellow
Bcin01g04190.1	NA	NA	grey
Bcin01g04200.1	Bchox5, Homeobox transcription factor	Bchox5	firebrick4
Bcin01g04210.1	Sugar/inositol transporter + General substrate transporter + Sugar transporter, conserved site + Major facilitator superfamily domain	NA	greenyellow
Bcin01g04220.1	Sulfatase + Alkaline phosphatase-like, alpha/beta/alpha + Alkaline-phosphatase-like, core domain + Sulfatase, conserved site	NA	grey
Bcin01g04220.2	Sulfatase + Alkaline phosphatase-like, alpha/beta/alpha + Alkaline-phosphatase-like, core domain + Sulfatase, conserved site	NA	greenyellow
Bcin01g04230.1	Bcmet16, similar to yeast MET16, 3'-phosphoadenylsulfate reductase; reduces 3'-phosphoadenylyl sulfate to adenosine-3',5'-bisphosphate and free sulfite using reduced thioredoxin as cosubstrate, involved in sulfate assimilation and methionine metabolism [Source:SGD;Acc:S000006371]	Bcmet16	grey
Bcin01g04240.1	NA	NA	yellow4
Bcin01g04240.2	NA	NA	yellow4
Bcin01g04250.1	NA	NA	yellow4
Bcin01g04260.1	Bcser2, similar to yeast SER2, Phosphoserine phosphatase of the phosphoglycerate pathway; involved in serine and glycine biosynthesis, expression is regulated by the available nitrogen source [Source:SGD;Acc:S000003440]	Bcser2	lightyellow
Bcin01g04270.1	NA	NA	lightyellow
Bcin01g04280.1	NA	NA	lightyellow
Bcin01g04280.2	NA	NA	lightsteelblue
Bcin01g04290.1	Methyltransferase domain + S-adenosyl-L-methionine-dependent methyltransferase	NA	lightyellow
Bcin01g04300.1	Glucose/ribitol dehydrogenase + NAD(P)-binding domain + Short-chain dehydrogenase/reductase, conserved site	NA	lightyellow
Bcin01g04310.1	Acyltransferase 3	NA	lightyellow
Bcin01g04320.1	NA	NA	lightyellow
Bcin01g04330.1	Glucose/ribitol dehydrogenase + NAD(P)-binding domain	NA	lightyellow
Bcin01g04330.2	Glucose/ribitol dehydrogenase + NAD(P)-binding domain	NA	brown
Bcin01g04340.1	Bcmet3, similar to yeast MET3, ATP sulfurylase; catalyzes the primary step of intracellular sulfate activation, essential for assimilatory reduction of sulfate to sulfide, involved in methionine metabolism [Source:SGD;Acc:S000003771]	Bcmet3	antiquewhite4
Bcin01g04350.1	Bcisd11, similar to yeast ISD11, Cysteine desulfurase (Nfs1p) activator; essential for the formation of the persulfide intermediate at the desulfurase active site during pyridoxal phosphate-dependent desulfuration of cysteine; required for mitochondrial iron-sulfur cluster biosynthesis; exclusive to eukaryotes, implicated as eukaryotic supplement to the bacterium-derived Fe-S cluster (ISC) assemb…	Bcisd11	lightyellow
Bcin01g04360.1	NA	NA	darkgreen
Bcin01g04370.1	UbiB domain + Protein kinase-like domain	NA	darkgreen
Bcin01g04380.1	Bcrim9, similar to yeast RIM9, Plasma membrane protein of unknown function; involved in the proteolytic activation of Rim101p in response to alkaline pH; interacts with Rim21p and Dfg16p to form a pH-sensing complex in the Rim101 pathway and is required to maintain Rim21p levels; has similarity to A. nidulans PalI; [Source:SGD;Acc:S000004667]	Bcrim9	lightyellow
Bcin01g04390.1	Septin + P-loop containing nucleoside triphosphate hydrolase + Septin-type guanine nucleotide-binding (G) domain	NA	lightyellow
Bcin01g04390.2	Septin + P-loop containing nucleoside triphosphate hydrolase + Septin-type guanine nucleotide-binding (G) domain	NA	grey
Bcin01g04390.3	Septin + P-loop containing nucleoside triphosphate hydrolase + Septin-type guanine nucleotide-binding (G) domain	NA	lightyellow
Bcin01g04390.4	Septin + P-loop containing nucleoside triphosphate hydrolase + Septin-type guanine nucleotide-binding (G) domain	NA	grey
Bcin01g04390.5	Septin + P-loop containing nucleoside triphosphate hydrolase + Septin-type guanine nucleotide-binding (G) domain	NA	grey
Bcin01g04400.1	NA	NA	darkgrey
Bcin01g04410.1	ATP-dependent RNA helicase DEAD-box, conserved site + Helicase, C-terminal + DEAD/DEAH box helicase domain + Helicase superfamily 1/2, ATP-binding domain + RNA helicase, DEAD-box type, Q motif + P-loop containing nucleoside triphosphate hydrolase	NA	lightgreen
Bcin01g04420.1	AMP-dependent synthetase/ligase	NA	lightyellow
Bcin01g04430.1	Sugar transporter, conserved site + Major facilitator superfamily + Major facilitator superfamily domain	NA	grey
Bcin01g04440.1	Bcarp9, similar to yeast ARP9, Component of both the SWI/SNF and RSC chromatin remodeling complexes; actin-related protein involved in transcriptional regulation [Source:SGD;Acc:S000004636]	Bcarp9	darkgreen
Bcin01g04440.2	Bcarp9, similar to yeast ARP9, Component of both the SWI/SNF and RSC chromatin remodeling complexes; actin-related protein involved in transcriptional regulation [Source:SGD;Acc:S000004636]	Bcarp9	darkgreen
Bcin01g04450.1	NA	NA	darkturquoise
Bcin01g04450.2	NA	NA	darkgrey
Bcin01g04460.1	Bcbre2, similar to yeast BRE2, Subunit of COMPASS (Set1C) complex; COMPASS methylates Lys4 of histone H3 and functions in silencing at telomeres; has a C-terminal Sdc1 Dpy-30 Interaction (SDI) domain that mediates binding to Sdc1p; similar to trithorax-group protein ASH2L [Source:SGD;Acc:S000004005]	Bcbre2	darkgreen
Bcin01g04470.1	Zn(2)-C6 fungal-type DNA-binding domain + Transcription factor domain, fungi	NA	lightyellow
Bcin01g04480.1	NA	NA	coral2
Bcin01g04490.1	Bcmsh6, similar to yeast MSH6, Protein required for mismatch repair in mitosis and meiosis; forms a complex with Msh2p to repair both single-base & insertion-deletion mispairs; also involved in interstrand cross-link repair; potentially phosphorylated by Cdc28p [Source:SGD;Acc:S000002504]	Bcmsh6	cyan
Bcin01g04490.2	Bcmsh6, similar to yeast MSH6, Protein required for mismatch repair in mitosis and meiosis; forms a complex with Msh2p to repair both single-base & insertion-deletion mispairs; also involved in interstrand cross-link repair; potentially phosphorylated by Cdc28p [Source:SGD;Acc:S000002504]	Bcmsh6	grey
Bcin01g04500.1	Sugar transporter, conserved site + Major facilitator superfamily + Major facilitator superfamily domain	NA	lightyellow
Bcin01g04510.1	Sulfatase + Arylsulfatase + Alkaline phosphatase-like, alpha/beta/alpha + Alkaline-phosphatase-like, core domain + Sulfatase, conserved site	NA	lightyellow
Bcin01g04520.1	NA	NA	black
Bcin01g04530.1	Alpha/beta hydrolase fold-1 + Alpha/Beta hydrolase fold	NA	lightyellow
Bcin01g04540.1	Bop2, 2ndMetabolismCluster : PHS1, G protein-coupled receptor (GPCR) : Microbial opsin, opsin-like 2, potential green light sensor	Bop2	lightgreen
Bcin01g04550.1	Bcphd1, Phytoene dehydrogenase (Carotenogenic gene)	Bcphd1	grey
Bcin01g04550.2	Bcphd1, Phytoene dehydrogenase (Carotenogenic gene)	Bcphd1	darkgreen
Bcin01g04560.1	Bcphs1, Phytoene synthase	Bcphs1	lightgreen
Bcin01g04570.1	Bccao1, Beta-carotene cleaving and retinal-forming oxygenase	Bccao1	lightgreen
Bcin01g04580.1	NA	NA	bisque4
Bcin01g04580.2	NA	NA	darkturquoise
Bcin01g04590.1	NA	NA	grey
Bcin01g04590.2	NA	NA	grey
Bcin01g04590.3	NA	NA	lavenderblush3
Bcin01g04600.1	GPR1/FUN34/yaaH	NA	greenyellow
Bcin01g04610.1	3'-5' exonuclease domain + Ribonuclease H-like domain	NA	skyblue2
Bcin01g04620.1	Ribonuclease H-like domain	NA	grey
Bcin01g04630.1	Zinc finger, RING/FYVE/PHD-type	NA	lightyellow
Bcin01g04640.1	Cyclin, C-terminal domain + Cyclin, N-terminal + Cyclin-like	NA	darkgreen
Bcin01g04650.1	NA	NA	darkturquoise
Bcin01g04660.1	NA	NA	darkgrey
Bcin01g04670.1	NA	NA	coral2
Bcin01g04680.1	NA	NA	grey
Bcin01g04690.1	NA	NA	grey
Bcin01g04700.1	NA	NA	lightyellow
Bcin01g04710.1	Bcnop7, similar to yeast NOP7, Component of several different pre-ribosomal particles; forms a complex with Ytm1p and Erb1p that is required for maturation of the large ribosomal subunit; required for exit from G<sub>0</sub> and the initiation of cell proliferation [Source:SGD;Acc:S000003335]	Bcnop7	black
Bcin01g04720.1	Bcgab1, similar to yeast GAB1, GPI transamidase subunit; involved in attachment of glycosylphosphatidylinositol (GPI) anchors to proteins; may have a role in recognition of the attachment signal or of the lipid portion of GPI [Source:SGD;Acc:S000004451]	Bcgab1	darkgreen
Bcin01g04730.1	NA	NA	grey
Bcin01g04740.1	RNA polymerase I specific transcription initiation factor, RRN9	NA	darkturquoise
Bcin01g04750.1	NA	NA	brown
Bcin01g04760.1	NA	NA	darkgrey
Bcin01g04770.1	NA	NA	darkgrey
Bcin01g04780.1	NA	NA	darkgreen
Bcin01g04790.1	Bcubc6, similar to yeast UBC6, Ubiquitin-conjugating enzyme involved in ERAD; located at the cytosolic side of the ER membrane; tail region contains a transmembrane segment at the C-terminus; substrate of the ubiquitin-proteasome pathway; ER-associated protein degradation is also known as ERAD [Source:SGD;Acc:S000000902]	Bcubc6	black
Bcin01g04800.1	Bcsam50, similar to yeast SAM50, Component of the Sorting and Assembly Machinery (SAM) complex; the SAM (or TOB) complex is located in the mitochondrial outer membrane; the complex binds precursors of beta-barrel proteins and facilitates their outer membrane insertion; homologous to bacterial Omp85 [Source:SGD;Acc:S000004971]	Bcsam50	lightyellow
Bcin01g04810.1	HotDog domain	NA	lightyellow
Bcin01g04820.1	NA	NA	lightyellow
Bcin01g04830.1	Protein of unknown function DUF3328	NA	grey
Bcin01g04830.2	Protein of unknown function DUF3328	NA	grey
Bcin01g04830.3	Protein of unknown function DUF3328	NA	brown
Bcin01g04840.1	Major facilitator superfamily + Major facilitator superfamily domain	NA	darkturquoise
Bcin01g04850.1	Pyridine nucleotide-disulphide oxidoreductase, FAD/NAD(P)-binding domain	NA	lightyellow
Bcin01g04860.1	Putative oxalocrotonate tautomerase	NA	antiquewhite4
Bcin01g04870.1	NADH:flavin oxidoreductase/NADH oxidase, N-terminal + Aldolase-type TIM barrel	NA	antiquewhite4
Bcin01g04880.1	Cytochrome P450 + Cytochrome P450, E-class, group IV	NA	darkturquoise
Bcin01g04890.1	Cytochrome P450 + Cytochrome P450, E-class, group I	NA	lightyellow
Bcin01g04900.1	gstII, Glutathione S-transferase	gstII	ivory
Bcin01g04910.1	Btp1, Putative G protein-coupled receptor alpha	Btp1	brown
Bcin01g04920.1	Bcdtc1, Diterpen cyclase	Bcdtc1	lightyellow
Bcin01g04930.1	NA	NA	lightyellow
Bcin01g04940.1	Bcmsh4, similar to yeast MSH4, Protein involved in meiotic recombination; required for normal levels of crossing over, colocalizes with Zip2p to discrete foci on meiotic chromosomes, has homology to bacterial MutS protein [Source:SGD;Acc:S000001891]	Bcmsh4	lightyellow
Bcin01g04950.1	G-protein, beta subunit + WD40 repeat + Quinonprotein alcohol dehydrogenase-like superfamily + NLE + WD40/YVTN repeat-like-containing domain + WD40-repeat-containing domain + WD40 repeat, conserved site + G-protein beta WD-40 repeat	NA	black
Bcin01g04960.1	Bcpot1, similar to yeast POT1, 3-ketoacyl-CoA thiolase with broad chain length specificity; cleaves 3-ketoacyl-CoA into acyl-CoA and acetyl-CoA during beta-oxidation of fatty acids [Source:SGD;Acc:S000001422]	Bcpot1	darkgreen
Bcin01g04970.1	NA	NA	brown
Bcin01g04980.1	Bcsdh2, Succinate dehydrogenase subunit B	Bcsdh2	darkgreen
Bcin01g04990.1	NA	NA	darkorange
Bcin01g05000.1	NA	NA	darkturquoise
Bcin01g05010.1	Major facilitator superfamily + Major facilitator superfamily domain	NA	darkturquoise
Bcin01g05020.1	Extracellular membrane protein, CFEM domain	NA	greenyellow
Bcin01g05030.1	NA	NA	darkmagenta
Bcin01g05030.2	NA	NA	darkturquoise
Bcin01g05040.1	NA	NA	darkturquoise
Bcin01g05050.1	NA	NA	darkturquoise
Bcin01g05050.2	NA	NA	darkturquoise
Bcin01g05060.1	Peptidase M1, alanine aminopeptidase/leukotriene A4 hydrolase + Peptidase M1, membrane alanine aminopeptidase, N-terminal + ERAP1-like C-terminal domain	NA	antiquewhite4
Bcin01g05060.2	Peptidase M1, alanine aminopeptidase/leukotriene A4 hydrolase + Peptidase M1, membrane alanine aminopeptidase, N-terminal + ERAP1-like C-terminal domain	NA	darkgreen
Bcin01g05070.1	DnaJ domain + Zinc finger, DPH-type	NA	lightyellow
Bcin01g05080.1	NA	NA	antiquewhite4
Bcin01g05090.1	Sugar/inositol transporter + General substrate transporter + Major facilitator superfamily domain	NA	antiquewhite4
Bcin01g05100.1	Meiotic nuclear division protein 1	NA	darkturquoise
Bcin01g05110.1	Bcrim8, similar to yeast RIM8, Protein involved in proteolytic activation of Rim101p; part of response to alkaline pH; interacts with ESCRT-1 subunits Stp22p and Vps28p; essential for anaerobic growth; member of the arrestin-related trafficking adaptor family [Source:SGD;Acc:S000003013]	Bcrim8	lightyellow
Bcin01g05120.1	Fatty acid desaturase, type 1	NA	darkgreen
Bcin01g05130.1	Bcmrpl25, similar to yeast MRPL25, Mitochondrial ribosomal protein of the large subunit; mutation confers increased replicative lifespan [Source:SGD;Acc:S000003308]	Bcmrpl25	lightyellow
Bcin01g05140.1	Bcprp28, similar to yeast PRP28, RNA helicase in the DEAD-box family; involved in RNA isomerization at the 5' splice site and for exchange of U6 for U1 snRNA at the 5' splice site [Source:SGD;Acc:S000002651]	Bcprp28	darkgreen
Bcin01g05140.2	Bcprp28, similar to yeast PRP28, RNA helicase in the DEAD-box family; involved in RNA isomerization at the 5' splice site and for exchange of U6 for U1 snRNA at the 5' splice site [Source:SGD;Acc:S000002651]	Bcprp28	darkgreen
Bcin01g05150.1	Bcdph6, similar to yeast DPH6, Diphthamide synthetase; catalyzes the last amidation step of diphthamide biosynthesis using ammonium and ATP; evolutionarily conserved in eukaryotes; dph6 mutants exhibit diphthine accumulation and resistance to sordarin, which is indicative of defects in diphthamide formation on EF2; green fluorescent protein (GFP)-tagged protein localizes to the cytoplasm; DPH6/YL…	Bcdph6	lightgreen
Bcin01g05160.1	BcMsn, Cys2His2 transcription factor	BcMsn	lightyellow
Bcin01g05170.1	AdipoR/Haemolysin-III-related	NA	lightyellow
Bcin01g05180.1	NA	NA	lightyellow
Bcin01g05190.1	HPP	NA	darkgrey
Bcin01g05200.1	Bctgs1, similar to yeast TGS1, Trimethyl guanosine synthase, conserved nucleolar methyl transferase; converts the m(7)G cap structure of snRNAs, snoRNAs, and telomerase TLC1 RNA to m(2,2,7)G; also required for nucleolar assembly and splicing of meiotic pre-mRNAs; interacts with Swm2p, which may confer substrate specificity on Tgs1p [Source:SGD;Acc:S000006078]	Bctgs1	darkgreen
Bcin01g05210.1	Bcgrh1, similar to yeast GRH1, Acetylated cis-Golgi protein, involved in ER to Golgi transport; homolog of human GRASP65; forms a complex with the coiled-coil protein Bug1p; mutants are compromised for the fusion of ER-derived vesicles with Golgi membranes; protein abundance increases in response to DNA replication stress [Source:SGD;Acc:S000002925]	Bcgrh1	cyan
Bcin01g05220.1	Bcost2, similar to yeast OST2, Epsilon subunit of the oligosaccharyltransferase complex; located in the ER lumen; catalyzes asparagine-linked glycosylation of newly synthesized proteins [Source:SGD;Acc:S000005629]	Bcost2	cyan
Bcin01g05230.1	Uncharacterised protein family UPF0136, Transmembrane	NA	bisque4
Bcin01g05240.1	Cytochrome c oxidase biogenesis protein Cmc1-like	NA	grey
Bcin01g05250.1	Bcgim4, similar to yeast GIM4, Subunit of the heterohexameric cochaperone prefoldin complex; complex binds specifically to cytosolic chaperonin and transfers target proteins to it [Source:SGD;Acc:S000000729]	Bcgim4	bisque4
Bcin01g05260.1	Bchap3, similar to yeast HAP3, Subunit of the Hap2p/3p/4p/5p CCAAT-binding complex; complex is heme-activated and glucose-repressed; complex is a transcriptional activator and global regulator of respiratory gene expression; contains sequences contributing to both complex assembly and DNA binding [Source:SGD;Acc:S000000117]	Bchap3	cyan
Bcin01g05260.2	Bchap3, similar to yeast HAP3, Subunit of the Hap2p/3p/4p/5p CCAAT-binding complex; complex is heme-activated and glucose-repressed; complex is a transcriptional activator and global regulator of respiratory gene expression; contains sequences contributing to both complex assembly and DNA binding [Source:SGD;Acc:S000000117]	Bchap3	brown
Bcin01g05260.3	Bchap3, similar to yeast HAP3, Subunit of the Hap2p/3p/4p/5p CCAAT-binding complex; complex is heme-activated and glucose-repressed; complex is a transcriptional activator and global regulator of respiratory gene expression; contains sequences contributing to both complex assembly and DNA binding [Source:SGD;Acc:S000000117]	Bchap3	cyan
Bcin01g05260.4	Bchap3, similar to yeast HAP3, Subunit of the Hap2p/3p/4p/5p CCAAT-binding complex; complex is heme-activated and glucose-repressed; complex is a transcriptional activator and global regulator of respiratory gene expression; contains sequences contributing to both complex assembly and DNA binding [Source:SGD;Acc:S000000117]	Bchap3	grey
Bcin01g05270.1	Bcrrn3, similar to yeast RRN3, Protein required for transcription of rDNA by RNA polymerase I; transcription factor independent of DNA template; involved in recruitment of RNA polymerase I to rDNA; structure reveals unique HEAT repeat fold and a surface serine patch; phosphorylation of serine patch impairs cell growth and reduces RNA polymerase I binding in vitro and RNA polymerase I recruitment …	Bcrrn3	lightgreen
Bcin01g05280.1	Carboxylesterase, type B + Carboxylesterase type B, conserved site + Carboxylesterase type B, active site + Alpha/Beta hydrolase fold	NA	antiquewhite4
Bcin01g05290.1	BTB/POZ-like + BTB/POZ fold	NA	lightyellow
Bcin01g05290.2	BTB/POZ-like + BTB/POZ fold	NA	darkturquoise
Bcin01g05290.3	BTB/POZ-like + BTB/POZ fold	NA	grey
Bcin01g05290.4	BTB/POZ-like + BTB/POZ fold	NA	darkturquoise
Bcin01g05300.1	Class II aldolase/adducin N-terminal	NA	greenyellow
Bcin01g05310.1	Ser-Thr-rich glycosyl-phosphatidyl-inositol-anchored membrane family	NA	cyan
Bcin01g05310.2	Ser-Thr-rich glycosyl-phosphatidyl-inositol-anchored membrane family	NA	lavenderblush3
Bcin01g05320.1	NA	NA	cyan
Bcin01g05330.1	NA	NA	lightyellow
Bcin01g05340.1	Bcppe1, similar to yeast PPE1, Protein with carboxyl methyl esterase activity; may have a role in demethylation of the phosphoprotein phosphatase catalytic subunit; also identified as a small subunit mitochondrial ribosomal protein [Source:SGD;Acc:S000001117]	Bcppe1	coral2
Bcin01g05350.1	Protein of unknown function DUF2417 + Alpha/Beta hydrolase fold	NA	darkgrey
Bcin01g05360.1	Bcrfc2, similar to yeast RFC2, Subunit of heteropentameric Replication factor C (RF-C); RF-C is a DNA binding protein and ATPase that acts as a clamp loader of the proliferating cell nuclear antigen (PCNA) processivity factor for DNA polymerases delta and epsilon [Source:SGD;Acc:S000003829]	Bcrfc2	cyan
Bcin01g05370.1	NA	NA	cyan
Bcin01g05380.1	C2 domain + Helicase, C-terminal + AAA+ ATPase domain + Sec63 domain + DEAD/DEAH box helicase domain + Winged helix-turn-helix DNA-binding domain + Helicase superfamily 1/2, ATP-binding domain + Immunoglobulin E-set + P-loop containing nucleoside triphosphate hydrolase	NA	darkgreen
Bcin01g05390.1	PWWP domain	NA	darkgreen
Bcin01g05390.2	PWWP domain	NA	darkgreen
Bcin01g05390.3	PWWP domain	NA	grey
Bcin01g05400.1	Bcrcl1, similar to yeast RCL1, Endonuclease that cleaves pre-rRNA at site A2 for 18S rRNA biogenesis; subunit of U3-containing 90S preribosome processome complex involved in small ribosomal subunit assembly; stimulates Bms1p GTPase and U3 binding activity; similar to RNA cyclase-like proteins but no cyclase activity detected [Source:SGD;Acc:S000005370]	Bcrcl1	black
Bcin01g05410.1	Domain of unknown function DUF1746, fungi	NA	lightyellow
Bcin01g05420.1	NA	NA	lightyellow
Bcin01g05430.1	Bcfrs2, similar to yeast FRS2, Alpha subunit of cytoplasmic phenylalanyl-tRNA synthetase; forms a tetramer with Frs1p to form active enzyme; evolutionarily distant from mitochondrial phenylalanyl-tRNA synthetase based on protein sequence, but substrate binding is similar [Source:SGD;Acc:S000001872]	Bcfrs2	darkgrey
Bcin01g05440.1	G-patch domain + Domain of unknown function DUF4187	NA	darkgreen
Bcin01g05450.1	Pentatricopeptide repeat	NA	black
Bcin01g05460.1	Origin recognition complex, subunit 3	NA	cyan
Bcin01g05470.1	NA	NA	darkturquoise
Bcin01g05480.1	Bcsec66, similar to yeast SEC66, Non-essential subunit of Sec63 complex; with Sec61 complex, Kar2p/BiP and Lhs1p forms a channel competent for SRP-dependent and post-translational SRP-independent protein targeting and import into the ER; other members are Sec63p, Sec62p, and Sec72p [Source:SGD;Acc:S000000375]	Bcsec66	cyan
Bcin01g05490.1	Bcnpl4, similar to yeast NPL4, Substrate-recruiting cofactor of the Cdc48p-Npl4p-Ufd1p segregase; assists Cdc48p in the dislocation of misfolded, polyubiquitinated ERAD substrates that are subsequently delivered to the proteasome for degradation; also involved in the regulated destruction of resident ER membrane proteins, such as HMG-CoA reductase (Hmg1/2p) and cytoplasmic proteins (Fbp1p); role …	Bcnpl4	lightyellow
Bcin01g05490.2	Bcnpl4, similar to yeast NPL4, Substrate-recruiting cofactor of the Cdc48p-Npl4p-Ufd1p segregase; assists Cdc48p in the dislocation of misfolded, polyubiquitinated ERAD substrates that are subsequently delivered to the proteasome for degradation; also involved in the regulated destruction of resident ER membrane proteins, such as HMG-CoA reductase (Hmg1/2p) and cytoplasmic proteins (Fbp1p); role …	Bcnpl4	lightyellow
Bcin01g05500.1	NA	NA	darkturquoise
Bcin01g05500.2	NA	NA	grey
Bcin01g05510.1	Bcctr2, similar to yeast CTR2, Putative low-affinity copper transporter of the vacuolar membrane; mutation confers resistance to toxic copper concentrations, while overexpression confers resistance to copper starvation; regulated by nonsense-mediated mRNA decay pathway [Source:SGD;Acc:S000001218]	Bcctr2	firebrick4
Bcin01g05510.2	Bcctr2, similar to yeast CTR2, Putative low-affinity copper transporter of the vacuolar membrane; mutation confers resistance to toxic copper concentrations, while overexpression confers resistance to copper starvation; regulated by nonsense-mediated mRNA decay pathway [Source:SGD;Acc:S000001218]	Bcctr2	firebrick4
Bcin01g05520.1	Bcbna1, similar to yeast BNA1, 3-hydroxyanthranilic acid dioxygenase; required for the de novo biosynthesis of NAD from tryptophan via kynurenine; expression regulated by Hst1p [Source:SGD;Acc:S000003786]	Bcbna1	black
Bcin01g05530.1	Bcfmp41, similar to yeast FMP41, Putative protein of unknown function; GFP-fusion protein is induced in response to the DNA-damaging agent MMS; the authentic, non-tagged protein is detected in highly purified mitochondria in high-throughput studies [Source:SGD;Acc:S000005112]	Bcfmp41	black
Bcin01g05540.1	NA	NA	lightgreen
Bcin01g05540.2	NA	NA	darkorange
Bcin01g05550.1	Bccpa2, similar to yeast CPA2, Large subunit of carbamoyl phosphate synthetase; carbamoyl phosphate synthetase catalyzes a step in the synthesis of citrulline, an arginine precursor [Source:SGD;Acc:S000003870]	Bccpa2	black
Bcin01g05560.1	PWI domain	NA	darkgreen
Bcin01g05560.2	PWI domain	NA	darkgreen
Bcin01g05570.1	Histone H4 acetyltransferase, NuA4 complex, Eaf6	NA	darkgreen
Bcin01g05580.1	F-box domain + JmjC domain + Leucine-rich repeat domain, L domain-like	NA	darkgreen
Bcin01g05590.1	ATP-dependent RNA helicase DEAD-box, conserved site + Helicase, C-terminal + DEAD/DEAH box helicase domain + Helicase superfamily 1/2, ATP-binding domain + RNA helicase, DEAD-box type, Q motif + P-loop containing nucleoside triphosphate hydrolase	NA	black
Bcin01g05600.1	NA	NA	darkturquoise
Bcin01g05610.1	Bcenv7, similar to yeast ENV7, Vacuolar membrane protein kinase; negatively regulates membrane fusion; associates with vacuolar membrane through palmitoylation of one or more cysteines in consensus sequence; vacuolar membrane association is essential to its kinase activity; mutant shows defect in CPY processing; ortholog of human serine/threonine kinase 16 (STK16) [Source:SGD;Acc:S000006157]	Bcenv7	cyan
Bcin01g05620.1	Actin cross-linking	NA	lightyellow
Bcin01g05630.1	NA	NA	lightyellow
Bcin01g05640.1	NA	NA	lightsteelblue
Bcin01g05650.1	Bcmgm101, similar to yeast MGM101, Protein with a role in mitochondrial DNA recombinational repair; also involved in interstrand cross-link repair; binds to and catalyzes the annealing of single-stranded mtDNA; oligomerizes to form rings and filaments; related to Rad52-type recombination proteins, with limited overall similarity but sharing conserved functionally important residues; component of …	Bcmgm101	bisque4
Bcin01g05660.1	Bccoa4, similar to yeast COA4, Twin Cx(9)C protein involved in cytochrome c oxidase organization; organization includes assembly or stability; localizes to the mitochondrial intermembrane space via the Mia40p-Erv1p system; interacts genetically with CYC1 and with cytochrome c oxidase assembly factors [Source:SGD;Acc:S000004208]	Bccoa4	antiquewhite4
Bcin01g05670.1	Bcbpl1, similar to yeast BPL1, Biotin:apoprotein ligase; covalently modifies proteins with the addition of biotin, required for acetyl-CoA carboxylase (Acc1p) holoenzyme formation [Source:SGD;Acc:S000002300]	Bcbpl1	darkgreen
Bcin01g05680.1	Glycoside hydrolase, family 47	NA	thistle1
Bcin01g05690.1	Zn(2)-C6 fungal-type DNA-binding domain	NA	darkturquoise
Bcin01g05700.1	RTA-like protein	NA	grey
Bcin01g05700.2	RTA-like protein	NA	grey
Bcin01g05710.1	NA	NA	lightyellow
Bcin01g05720.1	Glycoside hydrolase/deacetylase, beta/alpha-barrel	NA	darkgreen
Bcin01g05720.2	Glycoside hydrolase/deacetylase, beta/alpha-barrel	NA	grey
Bcin01g05730.1	Glycoside-hydrolase family GH114, TIM-barrel domain + Glycoside hydrolase superfamily	NA	lightyellow
Bcin01g05740.1	Spherulation-specific family 4	NA	black
Bcin01g05750.1	NAD-dependent epimerase/dehydratase, N-terminal domain + UDP-glucose 4-epimerase GalE + NAD(P)-binding domain	NA	cyan
Bcin01g05760.1	NA	NA	lightyellow
Bcin01g05770.1	Alpha/beta hydrolase fold-3 + Alpha/Beta hydrolase fold	NA	brown
Bcin01g05780.1	Myc-type, basic helix-loop-helix (bHLH) domain + Domain of unknown function DUF2014	NA	darkturquoise
Bcin01g05790.1	BcniiA, Similar to nitrite reductase	BcniiA	cyan
Bcin01g05800.1	NB-ARC + Heterokaryon incompatibility + Tetratricopeptide-like helical domain + Tetratricopeptide repeat-containing domain + Tetratricopeptide repeat + P-loop containing nucleoside triphosphate hydrolase	NA	greenyellow
Bcin01g05810.1	NA	NA	lightyellow
Bcin01g05820.1	SRA-YDG + PUA-like domain	NA	antiquewhite4
Bcin01g05830.1	Monooxygenase, FAD-binding + Pyridine nucleotide-disulphide oxidoreductase, FAD/NAD(P)-binding domain	NA	lightyellow
Bcin01g05840.1	Alpha/beta hydrolase fold-3 + Alpha/Beta hydrolase fold	NA	lightyellow
Bcin01g05840.2	Alpha/beta hydrolase fold-3 + Alpha/Beta hydrolase fold	NA	lightyellow
Bcin01g05850.1	Zn(2)-C6 fungal-type DNA-binding domain	NA	lightyellow
Bcin01g05850.3	Zn(2)-C6 fungal-type DNA-binding domain	NA	lavenderblush3
Bcin01g05850.4	Zn(2)-C6 fungal-type DNA-binding domain	NA	lightyellow
Bcin01g05860.1	NmrA-like domain + NAD(P)-binding domain	NA	antiquewhite4
Bcin01g05870.1	NAD-dependent epimerase/dehydratase, N-terminal domain + NmrA-like domain + NAD(P)-binding domain	NA	lightpink4
Bcin01g05880.1	NAD(P)-binding domain	NA	lightgreen
Bcin01g05880.2	NAD(P)-binding domain	NA	lavenderblush3
Bcin01g05890.1	Bmr1, Bmr1, ABC-transporter	Bmr1	antiquewhite4
Bcin01g05900.1	NA	NA	darkgrey
Bcin01g05910.1	NA	NA	darkorange
Bcin01g05920.1	Inositol polyphosphate-related phosphatase + SAC domain + Endonuclease/exonuclease/phosphatase	NA	lightgreen
Bcin01g05930.1	Bchhk17, Histidine kinase - group VII	Bchhk17	lightgreen
Bcin01g05930.2	Bchhk17, Histidine kinase - group VII	Bchhk17	lightgreen
Bcin01g05940.1	Fungal lipase-like domain + Alpha/Beta hydrolase fold	NA	darkturquoise
Bcin01g05950.1	Fumarylacetoacetase, C-terminal-related	NA	antiquewhite4
Bcin01g05960.1	NA	NA	lightpink4
Bcin01g05970.1	Transferase + Chloramphenicol acetyltransferase-like domain	NA	lightpink4
Bcin01g05980.1	Monooxygenase, FAD-binding + Pyridine nucleotide-disulphide oxidoreductase, FAD/NAD(P)-binding domain	NA	ivory
Bcin01g05990.1	Bcsdh6, similar to yeast SDH6, Mitochondrial protein involved in assembly of succinate dehydrogenase; has a role in maturation of the Sdh2p subunit; member of the LYR protein family; mutations in human ortholog SDHAF1 are associated with infantile leukoencephalopathy [Source:SGD;Acc:S000007605]	Bcsdh6	bisque4
Bcin01g06000.1	NA	NA	darkgreen
Bcin01g06010.1	Bccrh1, Chitin transglycosylase	Bccrh1	lightyellow
Bcin01g06020.1	Rho GTPase-activating protein domain + Pleckstrin homology domain + Rho GTPase activation protein + Pleckstrin homology-like domain	NA	lightyellow
Bcin01g06030.1	Bcsgs1, similar to yeast SGS1, RecQ family nucleolar DNA helicase; role in genome integrity maintenance; regulates chromosome synapsis and meiotic joint molecule/crossover formation; stimulates DNA catenation/decatenation activity of Top3p; potential repressor of a subset of rapamycin responsive genes; rapidly lost in response to rapamycin in Rrd1p-dependent manner; similar to human BLM and WRN p…	Bcsgs1	lightyellow
Bcin01g06040.1	Ammonium transporter + Ammonium transporter, conserved site + Ammonium transporter AmtB-like domain + Ammonium/urea transporter	NA	darkturquoise
Bcin01g06050.1	Oxoglutarate/iron-dependent dioxygenase + Non-haem dioxygenase N-terminal domain + Isopenicillin N synthase-like	NA	darkturquoise
Bcin01g06060.1	NA	NA	lightyellow
Bcin01g06070.1	Bcsec53, similar to yeast SEC53, Phosphomannomutase; involved in synthesis of GDP-mannose and dolichol-phosphate-mannose; required for folding and glycosylation of secretory proteins in the ER lumen [Source:SGD;Acc:S000001849]	Bcsec53	cyan
Bcin01g06080.1	BcPRO40, Presumable scaffold protein for the CW1 pathway in filamentous fungi	BcPRO40	lightyellow
Bcin01g06090.1	Bccdc6, similar to yeast CDC6, Essential ATP-binding protein required for DNA replication; component of the pre-replicative complex (pre-RC) which requires ORC to associate with chromatin and is in turn required for Mcm2-7p DNA association; homologous to S. pombe Cdc18p; relocalizes from nucleus to cytoplasm upon DNA replication stress [Source:SGD;Acc:S000003730]	Bccdc6	cyan
Bcin01g06100.1	Histidine phosphatase superfamily, clade-2 + Histidine phosphatase superfamily	NA	cyan
Bcin01g06110.1	Amino acid permease, fungi + Amino acid permease, conserved site + Amino acid permease/ SLC12A domain	NA	greenyellow
Bcin01g06120.1	Bcmns1, similar to yeast MNS1, Alpha-1,2-mannosidase; involved in ER-associated protein degradation (ERAD); catalyzes the removal of one mannose residue from a glycosylated protein, converting the modification from Man9GlcNAc to Man8GlcNAc; catalyzes the last step in glycoprotein maturation in the ER and is critical for ER protein degradation [Source:SGD;Acc:S000003892]	Bcmns1	cyan
Bcin01g06130.1	Autophagy-related protein 3	NA	cyan
Bcin01g06140.1	Bcmsl1, similar to yeast MSL1, U2B component of U2 snRNP; involved in splicing, binds the U2 snRNA stem-loop IV in vitro but requires association of Lea1p for in vivo binding; does not contain the conserved C-terminal RNA binding domain found in other family members [Source:SGD;Acc:S000001448]	Bcmsl1	darkgrey
Bcin01g06150.1	Bcarc40, similar to yeast ARC40, Subunit of the ARP2/3 complex; ARP2/3 is required for the motility and integrity of cortical actin patches [Source:SGD;Acc:S000000438]	Bcarc40	cyan
Bcin01g06160.1	NA	NA	brown
Bcin01g06170.1	Flavin monooxygenase-like + Pyridine nucleotide-disulphide oxidoreductase, FAD/NAD(P)-binding domain	NA	lightgreen
Bcin01g06180.1	NA	NA	brown
Bcin01g06190.1	NA	NA	darkgreen
Bcin01g06200.1	Bchox7, Homeobox transcription factor	Bchox7	cyan
Bcin01g06210.1	Peptidase S10, serine carboxypeptidase + Peptidase S10, serine carboxypeptidase, active site + Alpha/Beta hydrolase fold	NA	lightyellow
Bcin01g06220.1	Small GTPase superfamily + Ran GTPase + Small GTP-binding protein domain + P-loop containing nucleoside triphosphate hydrolase	NA	lightyellow
Bcin01g06220.2	Small GTPase superfamily + Ran GTPase + Small GTP-binding protein domain + P-loop containing nucleoside triphosphate hydrolase	NA	lightyellow
Bcin01g06230.1	Bcnas2, similar to yeast NAS2, Proteasome-interacting protein; involved in the assembly of the base subcomplex of the 19S proteasomal regulatory particle (RP); similar to mammalian proteasomal modulator subunit; non-essential gene; interacts with Rpn4p; protein abundance increases in response to DNA replication stress [Source:SGD;Acc:S000001269]	Bcnas2	antiquewhite4
Bcin01g06240.1	Dbl homology (DH) domain	NA	lightgreen
Bcin01g06250.1	Lysophospholipase, catalytic domain + Acyl transferase/acyl hydrolase/lysophospholipase	NA	darkgrey
Bcin01g06260.1	Bos1, Two-component osmo sensing histidine-kinase	Bos1	lightyellow
Bcin01g06260.2	Bos1, Two-component osmo sensing histidine-kinase	Bos1	yellow4
Bcin01g06260.3	Bos1, Two-component osmo sensing histidine-kinase	Bos1	lightsteelblue
Bcin01g06260.4	Bos1, Two-component osmo sensing histidine-kinase	Bos1	lightyellow
Bcin01g06260.5	Bos1, Two-component osmo sensing histidine-kinase	Bos1	lightyellow
Bcin01g06260.6	Bos1, Two-component osmo sensing histidine-kinase	Bos1	lightyellow
Bcin01g06270.1	C2 domain + Protein of unknown function DUF810 + Munc13 homology 1 + Mammalian uncoordinated homology 13, domain 2 + Mammalian uncoordinated homology 13, subgroup, domain 2	NA	lightyellow
Bcin01g06280.1	NA	NA	lightyellow
Bcin01g06290.1	BccrnA, Similar to nitrate transporter	BccrnA	cyan
Bcin01g06300.1	Bcyoh1, Cys2His2 transcription factor	Bcyoh1	darkgreen
Bcin01g06310.1	Sugar/inositol transporter + General substrate transporter + Sugar transporter, conserved site + Major facilitator superfamily domain	NA	darkturquoise
Bcin01g06320.1	Bcpol30, similar to yeast POL30, Proliferating cell nuclear antigen (PCNA); functions as the sliding clamp for DNA polymerase delta; may function as a docking site for other proteins required for mitotic and meiotic chromosomal DNA replication and for DNA repair [Source:SGD;Acc:S000000292]	Bcpol30	lightyellow
Bcin01g06330.1	Pyridoxal phosphate (active vitamin B6) biosynthesis, pyridoxal kinase + Pyridoxamine kinase/Phosphomethylpyrimidine kinase + Ribokinase-like	NA	white
Bcin01g06340.1	Bcdut1, similar to yeast DUT1, deoxyuridine triphosphate diphosphatase (dUTPase); catalyzes hydrolysis of dUTP to dUMP and PPi, thereby preventing incorporation of uracil into DNA during replication; critical for the maintenance of genetic stability; also has diphosphatase activity on deoxyinosine triphosphate [Source:SGD;Acc:S000000456]	Bcdut1	cyan
Bcin01g06350.1	NA	NA	lightyellow
Bcin01g06360.1	NA	NA	darkmagenta
Bcin01g06370.1	NA	NA	cyan
Bcin01g06380.1	NA	NA	lightyellow
Bcin01g06390.1	NA	NA	darkorange
Bcin01g06400.1	NA	NA	coral2
Bcin01g06410.1	C2 domain + Rab effector Noc2	NA	coral2
Bcin01g06420.1	Bcage1, similar to yeast AGE1, ADP-ribosylation factor (ARF) GTPase activating protein (GAP) effector; involved in the secretory and endocytic pathways; contains C2C2H2 cysteine/histidine motif [Source:SGD;Acc:S000002932]	Bcage1	lightyellow
Bcin01g06430.1	HotDog domain	NA	antiquewhite4
Bcin01g06440.1	Eukaryotic translation initiation factor 3 subunit J + Eukaryotic translation initiation factor 3-like domain	NA	black
Bcin01g06450.1	Bcenol1, Enolase	Bcenol1	cyan
Bcin01g06450.2	Bcenol1, Enolase	Bcenol1	cyan
Bcin01g06450.3	Bcenol1, Enolase	Bcenol1	grey
Bcin01g06460.1	Bcpio6, gene with a peak of expression during the Outset of colonization (Gioti et al., 2006)	Bcpio6	cyan
Bcin01g06470.1	Sugar isomerase (SIS) + Glutamine amidotransferase type 2 domain + Nucleophile aminohydrolases, N-terminal	NA	cyan
Bcin01g06480.1	Forkhead-associated (FHA) domain + Protein kinase domain + Serine/threonine-protein kinase, active site + SMAD/FHA domain + Protein kinase-like domain + Protein kinase, ATP binding site + Calcium/calmodulin-dependent/calcium-dependent protein kinase	NA	darkgreen
Bcin01g06490.1	SAP30-binding protein	NA	darkgreen
Bcin01g06500.1	Bcpre4, similar to yeast PRE4, Beta 7 subunit of the 20S proteasome [Source:SGD;Acc:S000001946]	Bcpre4	cyan
Bcin01g06510.1	Bcarr3, similar to yeast ARR3, Plasma membrane metalloid/H+ antiporter; transports arsenite and antimonite; required for resistance to arsenic compounds; transcription is activated by Arr1p in the presence of arsenite [Source:SGD;Acc:S000006405]	Bcarr3	darkgreen
Bcin01g06520.1	Bcmph1, similar to yeast MPH1, 3'-5' DNA helicase involved in error-free bypass of DNA lesions; binds flap DNA in error-free bypass pathway, stimulates activity of Rad27p and Dna2p; prevents crossovers between ectopic sequences by removing substrates for Mus81-Mms4 or Rad1-Rad10 cleavage; similar to FANCM human Fanconi anemia complementation group protein that with MHF complex is involved in stab…	Bcmph1	darkgreen
Bcin01g06530.1	Ion channel regulatory protein, UNC-93 + Major facilitator superfamily domain	NA	darkmagenta
Bcin01g06540.1	Glycosyl transferase, family 1	NA	darkturquoise
Bcin01g06550.1	Bchir1, similar to yeast HIR1, Subunit of the HIR complex; HIR is a nucleosome assembly complex involved in regulation of histone gene transcription; contributes to nucleosome formation, heterochromatic gene silencing, and formation of functional kinetochores [Source:SGD;Acc:S000000104]	Bchir1	cyan
Bcin01g06550.2	Bchir1, similar to yeast HIR1, Subunit of the HIR complex; HIR is a nucleosome assembly complex involved in regulation of histone gene transcription; contributes to nucleosome formation, heterochromatic gene silencing, and formation of functional kinetochores [Source:SGD;Acc:S000000104]	Bchir1	darkgreen
Bcin01g06560.1	Major facilitator superfamily + Major facilitator superfamily domain	NA	lightyellow
Bcin01g06570.1	Bcdal81, similar to yeast DAL81, Positive regulator of genes in multiple nitrogen degradation pathways; contains DNA binding domain but does not appear to bind the dodecanucleotide sequence present in the promoter region of many genes involved in allantoin catabolism [Source:SGD;Acc:S000001462]	Bcdal81	lightgreen
Bcin01g06580.1	p53-like transcription factor, DNA-binding + NDT80 DNA-binding domain	NA	darkgreen
Bcin01g06580.2	p53-like transcription factor, DNA-binding + NDT80 DNA-binding domain	NA	greenyellow
Bcin01g06590.1	NA	NA	grey
Bcin01g06590.2	NA	NA	lightgreen
Bcin01g06600.1	DapA-like + Aldolase-type TIM barrel	NA	lightyellow
Bcin01g06610.1	NA	NA	lightyellow
Bcin01g06620.1	Bcfap1, similar to yeast FAP1, Protein that binds to Fpr1p; confers rapamycin resistance by competing with rapamycin for Fpr1p binding; accumulates in the nucleus upon treatment of cells with rapamycin; has similarity to D. melanogaster shuttle craft and human NFX1 [Source:SGD;Acc:S000004968]	Bcfap1	darkturquoise
Bcin01g06630.1	NA	NA	darkmagenta
Bcin01g06640.1	Bchis1, similar to yeast HIS1, ATP phosphoribosyltransferase; a hexameric enzyme, catalyzes the first step in histidine biosynthesis; mutations cause histidine auxotrophy and sensitivity to Cu, Co, and Ni salts; transcription is regulated by general amino acid control [Source:SGD;Acc:S000000857]	Bchis1	black
Bcin01g06650.1	Ribosomal protein S28e + Nucleic acid-binding, OB-fold + Ribosomal protein S28e conserved site	NA	lightyellow
Bcin01g06660.1	NA	NA	darkturquoise
Bcin01g06670.1	Zinc finger, C2H2, LYAR-type	NA	darkgreen
Bcin01g06680.1	NA	NA	darkturquoise
Bcin01g06690.1	NA	NA	antiquewhite4
Bcin01g06700.1	Putative lysophospholipase + Alpha/Beta hydrolase fold	NA	lightyellow
Bcin01g06700.2	Putative lysophospholipase + Alpha/Beta hydrolase fold	NA	black
Bcin01g06710.1	Dbl homology (DH) domain + Arfaptin homology (AH) domain/BAR domain	NA	darkgreen
Bcin01g06720.1	Bcest2, similar to yeast EST2, Reverse transcriptase subunit of the telomerase holoenzyme; essential for telomerase core catalytic activity, involved in other aspects of telomerase assembly and function; mutations in human homolog are associated with aplastic anemia [Source:SGD;Acc:S000004310]	Bcest2	darkgreen
Bcin01g06730.1	Zn(2)-C6 fungal-type DNA-binding domain + Transcription factor domain, fungi	NA	darkturquoise
Bcin01g06740.1	Major facilitator superfamily + Major facilitator superfamily domain	NA	lightgreen
Bcin01g06740.2	Major facilitator superfamily + Major facilitator superfamily domain	NA	darkgreen
Bcin01g06750.1	NA	NA	darkturquoise
Bcin01g06760.1	Zinc finger, MYND-type + Domain of unknown function DUF4470	NA	thistle1
Bcin01g06760.2	Zinc finger, MYND-type + Domain of unknown function DUF4470	NA	lavenderblush3
Bcin01g06760.3	Zinc finger, MYND-type + Domain of unknown function DUF4470	NA	grey
Bcin01g06760.4	Zinc finger, MYND-type + Domain of unknown function DUF4470	NA	brown
Bcin01g06770.1	RNA recognition motif domain + Zinc finger, CCCH-type + Zinc finger, C6HC-type + Nucleotide-binding alpha-beta plait domain + Zinc finger, RING/FYVE/PHD-type	NA	darkturquoise
Bcin01g06780.1	Paired amphipathic helix	NA	darkgreen
Bcin01g06780.2	Paired amphipathic helix	NA	grey
Bcin01g06790.1	SGNH hydrolase-type esterase domain	NA	darkgrey
Bcin01g06800.1	DAHP synthetase, class II	NA	cyan
Bcin01g06810.1	NA	NA	antiquewhite4
Bcin01g06820.1	NA	NA	lightyellow
Bcin01g06830.1	NA	NA	darkturquoise
Bcin01g06840.1	Glucose/ribitol dehydrogenase + NAD(P)-binding domain	NA	cyan
Bcin01g06850.1	Glucose/ribitol dehydrogenase + NAD(P)-binding domain + Short-chain dehydrogenase/reductase, conserved site	NA	greenyellow
Bcin01g06860.1	NA	NA	darkgreen
Bcin01g06870.1	NA	NA	darkgreen
Bcin01g06880.1	Bccox10, similar to yeast COX10, Heme A:farnesyltransferase; catalyzes the first step in the conversion of protoheme to the heme A prosthetic group required for cytochrome c oxidase activity; human ortholog is associated with mitochondrial disorders [Source:SGD;Acc:S000006093]	Bccox10	darkgreen
Bcin01g06890.1	NA	NA	lightyellow
Bcin01g06890.2	NA	NA	darkturquoise
Bcin01g06900.1	Purine nucleoside permease	NA	white
Bcin01g06910.1	Homeodomain-like + Myb-like domain	NA	lightyellow
Bcin01g06920.1	NA	NA	darkturquoise
Bcin01g06930.2	BccarA, Arginine-specific carbamoyl phosphate synthase small subunit	BccarA	grey
Bcin01g06935.1	Leader peptide, Arg-2/CPA1	NA	indianred4
Bcin01g06940.1	SAP domain + Acin1, RNSP1-SAP18 binding (RSB) motif	NA	darkgreen
Bcin01g06950.1	NA	NA	darkturquoise
Bcin01g06960.1	Bccir1, similar to yeast CIR1, Mitochondrial protein that interacts with frataxin (Yfh1p); putative ortholog of mammalian electron transfer flavoprotein complex subunit ETF-beta; may have a role in oxidative stress response [Source:SGD;Acc:S000003439]	Bccir1	grey
Bcin01g06970.1	Bclip1, Similar to lipase	Bclip1	darkturquoise
Bcin01g06980.1	Platelet-activating factor acetylhydrolase + Alpha/Beta hydrolase fold	NA	brown
Bcin01g06990.1	AAA+ ATPase domain + ATPase, AAA-type, core + P-loop containing nucleoside triphosphate hydrolase	NA	darkturquoise
Bcin01g07000.1	Putative amidoligase enzyme	NA	lavenderblush3
Bcin01g07010.1	NA	NA	grey
Bcin01g07020.1	RTA-like protein	NA	darkgreen
Bcin01g07030.1	Zn(2)-C6 fungal-type DNA-binding domain	NA	darkgreen
Bcin01g07040.1	NA	NA	darkgreen
Bcin01g07050.1	Armadillo-type fold + Telomere-associated protein Rif1, N-terminal + Rif1	NA	darkgreen
Bcin01g07060.1	NA	NA	grey
Bcin01g07070.1	Aldose 1-/Glucose-6-phosphate 1-epimerase + Galactose mutarotase-like domain + Glycoside hydrolase-type carbohydrate-binding, subgroup + Glucose-6-phosphate 1-epimerase	NA	lightyellow
Bcin01g07070.2	Aldose 1-/Glucose-6-phosphate 1-epimerase + Galactose mutarotase-like domain + Glycoside hydrolase-type carbohydrate-binding, subgroup + Glucose-6-phosphate 1-epimerase	NA	black
Bcin01g07080.1	Ctr copper transporter	NA	firebrick4
Bcin01g07090.1	FAD-binding 8 + Ferric reductase, NAD binding + Ferric reductase transmembrane component-like domain + Ferredoxin reductase-type FAD-binding domain + Riboflavin synthase-like beta-barrel + Ferric/cupric reductase transmembrane component 7	NA	firebrick4
Bcin01g07100.1	Bcctr1, Copper transporter 1	Bcctr1	firebrick4
Bcin01g07110.1	Diacylglycerol kinase, catalytic domain + NAD kinase/diacylglycerol kinase-like domain	NA	cyan
Bcin01g07120.1	Protein of unknown function DUF604	NA	lightyellow
Bcin01g07130.1	NA	NA	lightyellow
Bcin01g07140.1	NA	NA	grey
Bcin01g07150.1	NA	NA	darkgrey
Bcin01g07160.1	Transcription factor TFIIB, cyclin-like domain + Cyclin-like	NA	brown
Bcin01g07170.1	Forkhead-associated (FHA) domain + SMAD/FHA domain	NA	darkgreen
Bcin01g07170.2	Forkhead-associated (FHA) domain + SMAD/FHA domain	NA	lightyellow
Bcin01g07180.1	Bcmgr2, similar to yeast MGR2, Subunit of the TIM23 translocase complex; acts to couple Tim21p with the core Tim23 translocase; absolutely required for mitochondrial import of presequence-containing proteins at elevated temperature; required for viability of cells lacking the mitochondrial genome (petite-negative phenotype) [Source:SGD;Acc:S000006019]	Bcmgr2	lightyellow
Bcin01g07190.1	Bclcc5, Laccase	Bclcc5	cyan
Bcin01g07200.1	Cupredoxin	NA	lightyellow
Bcin01g07210.1	Alpha-1,2-mannosidase, putative + Six-hairpin glycosidase-like + Glycosyl hydrolase family 92 + Glycoside hydrolase-type carbohydrate-binding, subgroup	NA	lightyellow
Bcin01g07220.1	ABC transporter-like + AAA+ ATPase domain + ABC transporter type 1, transmembrane domain + ABC transporter, conserved site + P-loop containing nucleoside triphosphate hydrolase	NA	lightyellow
Bcin01g07230.1	Neutral/alkaline nonlysosomal ceramidase + Neutral/alkaline non-lysosomal ceramidase, N-terminal + Neutral/alkaline non-lysosomal ceramidase, C-terminal	NA	antiquewhite4
Bcin01g07240.1	Bchgh1, similar to yeast HGH1, Nonessential protein of unknown function; predicted to be involved in ribosome biogenesis; green fluorescent protein (GFP)-fusion protein localizes to the cytoplasm; similar to mammalian BRP16 (Brain protein 16); relative distribution to the nucleus increases upon DNA replication stress [Source:SGD;Acc:S000003419]	Bchgh1	black
Bcin01g07250.1	Glycoside hydrolase, family 28 + Pectin lyase fold/virulence factor + Pectin lyase fold	NA	antiquewhite4
Bcin01g07260.1	Glycoside hydrolase, family 43 + Concanavalin A-like lectin/glucanase domain + Glycosyl hydrolase, five-bladed beta-propellor domain	NA	antiquewhite4
Bcin01g07270.1	Bchxt19, Putative sugar:H symporter	Bchxt19	antiquewhite4
Bcin01g07280.1	PAP/25A-associated	NA	darkgreen
Bcin01g07280.2	PAP/25A-associated	NA	lightgreen
Bcin01g07290.1	Bctfg1, similar to yeast TFG1, TFIIF (Transcription Factor II) largest subunit; involved in both transcription initiation and elongation of RNA polymerase II; homologous to human RAP74 [Source:SGD;Acc:S000003418]	Bctfg1	darkgreen
Bcin01g07290.2	Bctfg1, similar to yeast TFG1, TFIIF (Transcription Factor II) largest subunit; involved in both transcription initiation and elongation of RNA polymerase II; homologous to human RAP74 [Source:SGD;Acc:S000003418]	Bctfg1	brown
Bcin01g07300.1	Bcbud13, similar to yeast BUD13, Subunit of the RES complex; RES complex is required for nuclear pre-mRNA retention and splicing; involved in bud-site selection; diploid mutants display a unipolar budding pattern instead of the wild-type bipolar pattern due to a specific defect in MATa1 pre-mRNA splicing which leads to haploid gene expression in diploids [Source:SGD;Acc:S000003142]	Bcbud13	black
Bcin01g07310.1	NA	NA	darkgreen
Bcin01g07320.1	CND7, CalciNeurine-Dependant (CND) gene	CND7	cyan
Bcin01g07330.1	Bcpg5, Endopolygalacturonase	Bcpg5	darkturquoise
Bcin01g07340.1	NA	NA	lightyellow
Bcin01g07350.1	NA	NA	darkturquoise
Bcin01g07360.1	Ovarian tumour, otubain	NA	darkgrey
Bcin01g07370.1	NA	NA	grey
Bcin01g07370.2	NA	NA	darkorange
Bcin01g07380.1	NA	NA	cyan
Bcin01g07390.1	NA	NA	lightyellow
Bcin01g07400.1	Auxin efflux carrier	NA	lightyellow
Bcin01g07410.1	NA	NA	greenyellow
Bcin01g07410.2	NA	NA	lightyellow
Bcin01g07420.1	Bcpxr1, similar to yeast PXR1, Essential protein involved in rRNA and snoRNA maturation; competes with TLC1 RNA for binding to Est2p, suggesting a role in negative regulation of telomerase; human homolog inhibits telomerase; contains a G-patch RNA interacting domain [Source:SGD;Acc:S000003512]	Bcpxr1	black
Bcin01g07430.1	NA	NA	grey
Bcin01g07430.2	NA	NA	grey
Bcin01g07440.1	Bcsvp26, similar to yeast SVP26, Integral membrane protein of the early Golgi apparatus and ER; involved in COP II vesicle transport; may also function to promote retention of proteins in the early Golgi compartment [Source:SGD;Acc:S000001224]	Bcsvp26	cyan
Bcin01g07450.1	Bcbud23, similar to yeast BUD23, Methyltransferase; methylates residue G1575 of 18S rRNA; required for rRNA processing and nuclear export of 40S ribosomal subunits independently of methylation activity; diploid mutant displays random budding pattern [Source:SGD;Acc:S000000643]	Bcbud23	black
Bcin01g07460.1	Bcidh1, similar to yeast IDH1, Subunit of mitochondrial NAD(+)-dependent isocitrate dehydrogenase; complex catalyzes the oxidation of isocitrate to alpha-ketoglutarate in the TCA cycle [Source:SGD;Acc:S000004982]	Bcidh1	bisque4
Bcin01g07470.1	NA	NA	brown
Bcin01g07480.1	NA	NA	lightyellow
Bcin01g07490.1	Ribosomal protein L50, mitochondria	NA	black
Bcin01g07500.1	NA	NA	darkturquoise
Bcin01g07510.1	Bcerj5, similar to yeast ERJ5, Type I membrane protein with a J domain; required to preserve the folding capacity of the endoplasmic reticulum; loss of the non-essential ERJ5 gene leads to a constitutively induced unfolded protein response [Source:SGD;Acc:S000001937]	Bcerj5	cyan
Bcin01g07520.1	NA	NA	darkgreen
Bcin01g07520.2	NA	NA	darkgreen
Bcin01g07530.1	Uncharacterised conserved protein UCP028846 + Six-hairpin glycosidase-like + Six-hairpin glycosidase	NA	greenyellow
Bcin01g07540.1	Aminoacyl-tRNA synthetase, class Ia + Valine-tRNA ligase + Valyl/Leucyl/Isoleucyl-tRNA synthetase, editing domain + Aminoacyl-tRNA synthetase, class 1a, anticodon-binding + Methionyl/Valyl/Leucyl/Isoleucyl-tRNA synthetase, anticodon-binding + Rossmann-like alpha/beta/alpha sandwich fold + Aminoacyl-tRNA synthetase, class I, conserved site	NA	darkgreen
Bcin01g07540.2	Aminoacyl-tRNA synthetase, class Ia + Valine-tRNA ligase + Valyl/Leucyl/Isoleucyl-tRNA synthetase, editing domain + Aminoacyl-tRNA synthetase, class 1a, anticodon-binding + Methionyl/Valyl/Leucyl/Isoleucyl-tRNA synthetase, anticodon-binding + Rossmann-like alpha/beta/alpha sandwich fold + Aminoacyl-tRNA synthetase, class I, conserved site	NA	darkgreen
Bcin01g07550.1	Cys/Met metabolism, pyridoxal phosphate-dependent enzyme + Pyridoxal phosphate-dependent transferase, major region, subdomain 1 + Pyridoxal phosphate-dependent transferase, major region, subdomain 2 + Pyridoxal phosphate-dependent transferase	NA	darkgreen
Bcin01g07560.1	Protein kinase-like domain	NA	darkturquoise
Bcin01g07560.2	Protein kinase-like domain	NA	lightyellow
Bcin01g07560.3	Protein kinase-like domain	NA	greenyellow
Bcin01g07570.1	NA	NA	brown
Bcin01g07580.1	F-box domain + WD40/YVTN repeat-like-containing domain	NA	darkgreen
Bcin01g07590.1	NA	NA	darkturquoise
Bcin01g07600.1	Bctvp38, similar to yeast TVP38, Integral membrane protein; localized to late Golgi vesicles along with the v-SNARE Tlg2p; required for asymmetric localization of Kar9p during mitosis; GFP-fusion protein localizes to the cytoplasm in a punctate pattern [Source:SGD;Acc:S000001796]	Bctvp38	lightyellow
Bcin01g07610.1	Zinc finger, CCCH-type + Smr protein/MutS2 C-terminal + Domain of unknown function DUF1771	NA	lightyellow
Bcin01g07620.1	Bcpcd1, similar to yeast PCD1, 8-oxo-dGTP diphosphatase; prevents spontaneous mutagenesis via sanitization of oxidized purine nucleoside triphosphates; can also act as peroxisomal pyrophosphatase with specificity for coenzyme A and CoA derivatives, may function to remove potentially toxic oxidized CoA disulfide from peroxisomes to maintain the capacity for beta-oxidation of fatty acids; nudix hyd…	Bcpcd1	antiquewhite4
Bcin01g07630.1	Carbonic anhydrase	NA	greenyellow
Bcin01g07640.1	Jacalin-like lectin domain + Aerolysin-like toxin, beta complex domain	NA	thistle1
Bcin01g07650.1	NA	NA	lightyellow
Bcin01g07650.2	NA	NA	darkorange
Bcin01g07650.3	NA	NA	cyan
Bcin01g07660.1	ABC transporter-like + AAA+ ATPase domain + ABC transporter type 1, transmembrane domain + ABC transporter, conserved site + P-loop containing nucleoside triphosphate hydrolase	NA	antiquewhite4
Bcin01g07665.1	NA	NA	grey
Bcin01g07670.1	NA	NA	darkturquoise
Bcin01g07670.2	NA	NA	darkturquoise
Bcin01g07680.1	Nicotinamide N-methyltransferase-like + S-adenosyl-L-methionine-dependent methyltransferase	NA	darkturquoise
Bcin01g07690.1	Armadillo-like helical + Armadillo-type fold	NA	darkgreen
Bcin01g07700.1	NA	NA	darkgreen
Bcin01g07710.1	Leucine-rich repeat + Leucine-rich repeat, typical subtype + Leucine-rich repeat domain, L domain-like	NA	cyan
Bcin01g07720.1	Dolichol-phosphate mannosyltransferase subunit 3	NA	cyan
Bcin01g07730.1	Oxidoreductase-like, N-terminal	NA	coral2
Bcin01g07740.1	NA	NA	cyan
Bcin01g07750.1	NA	NA	thistle1
Bcin01g07750.2	NA	NA	lightyellow
Bcin01g07760.1	NADP-dependent oxidoreductase domain	NA	antiquewhite4
Bcin01g07770.1	Bctrx2, Thioredoxin	Bctrx2	cyan
Bcin01g07780.1	Putative RNA methyltransferase + Nucleic acid-binding, OB-fold + tRNA (guanine-N1-)-methyltransferase, N-terminal + Alpha/beta knot methyltransferases	NA	black
Bcin01g07790.1	NA	NA	grey
Bcin01g07800.1	PAP/25A-associated + Nucleotidyl transferase domain	NA	darkgrey
Bcin01g07810.1	Peroxin/Ferlin domain + Peroxin/Dysferlin domain	NA	lightyellow
Bcin01g07810.2	Peroxin/Ferlin domain + Peroxin/Dysferlin domain	NA	lightyellow
Bcin01g07820.1	Bcyip1, similar to yeast YIP1, Integral membrane protein; required for the biogenesis of ER-derived COPII transport vesicles; interacts with Yif1p and Yos1p; localizes to the Golgi, the ER, and COPII vesicles; homolog of human YIPF4 [Source:SGD;Acc:S000003404]	Bcyip1	cyan
Bcin01g07830.1	Bcpam16, similar to yeast PAM16, Subunit of the import motor (PAM complex); the PAM complex is a component of the Translocase of the Inner Mitochondrial membrane (TIM23 complex); forms a 1:1 subcomplex with Pam18p and inhibits its cochaperone activity; contains a J-like domain [Source:SGD;Acc:S000003640]	Bcpam16	black
Bcin01g07830.2	Bcpam16, similar to yeast PAM16, Subunit of the import motor (PAM complex); the PAM complex is a component of the Translocase of the Inner Mitochondrial membrane (TIM23 complex); forms a 1:1 subcomplex with Pam18p and inhibits its cochaperone activity; contains a J-like domain [Source:SGD;Acc:S000003640]	Bcpam16	lightyellow
Bcin01g07840.1	Zn(2)-C6 fungal-type DNA-binding domain	NA	darkgreen
Bcin01g07840.2	Zn(2)-C6 fungal-type DNA-binding domain	NA	grey
Bcin01g07850.1	RTA-like protein	NA	grey
Bcin01g07860.1	NA	NA	lightyellow
Bcin01g07870.1	NA	NA	darkgrey
Bcin01g07870.2	NA	NA	darkmagenta
Bcin01g07870.3	NA	NA	coral2
Bcin01g07880.1	RNA recognition motif domain + Nucleotide-binding alpha-beta plait domain	NA	coral2
Bcin01g07880.2	RNA recognition motif domain + Nucleotide-binding alpha-beta plait domain	NA	darkturquoise
Bcin01g07890.1	Acyl-CoA N-acyltransferase + Amidase signature domain	NA	lightyellow
Bcin01g07890.2	Acyl-CoA N-acyltransferase + Amidase signature domain	NA	darkturquoise
Bcin01g07900.1	NA	NA	brown
Bcin01g07900.2	NA	NA	skyblue2
Bcin01g07910.1	Zn(2)-C6 fungal-type DNA-binding domain	NA	darkturquoise
Bcin01g07910.2	Zn(2)-C6 fungal-type DNA-binding domain	NA	lightgreen
Bcin01g07920.1	Bcsps19, similar to yeast SPS19, Peroxisomal 2,4-dienoyl-CoA reductase; auxiliary enzyme of fatty acid beta-oxidation; homodimeric enzyme required for growth and sporulation on petroselineate medium; expression induced during late sporulation and in the presence of oleate [Source:SGD;Acc:S000005146]	Bcsps19	antiquewhite4
Bcin01g07930.1	Protein of unknown function DUF1772	NA	lightyellow
Bcin01g07940.1	NA	NA	brown
Bcin01g07950.1	Bclcc1, Laccase1	Bclcc1	darkturquoise
Bcin01g07960.1	Bcwhi2, similar to yeast WHI2, Protein required for full activation of the general stress response; required with binding partner Psr1p, possibly through Msn2p dephosphorylation; regulates growth during the diauxic shift; negative regulator of G1 cyclin expression [Source:SGD;Acc:S000005569]	Bcwhi2	cyan
Bcin01g07970.1	NA	NA	darkgreen
Bcin01g07980.1	GPR1/FUN34/yaaH + Protein AlcS	NA	greenyellow
Bcin01g07990.1	Bckha1, similar to yeast KHA1, Putative K+/H+ antiporter; has a probable role in intracellular cation homeostasis; localized to Golgi vesicles and detected in highly purified mitochondria in high-throughput studies [Source:SGD;Acc:S000003630]	Bckha1	lightyellow
Bcin01g08000.1	Beta-lactamase-like	NA	lightyellow
Bcin01g08010.1	Phosphoribosyltransferase domain + Phosphoribosyltransferase-like	NA	black
Bcin01g08020.1	D-isomer specific 2-hydroxyacid dehydrogenase, NAD-binding domain + NAD(P)-binding domain + D-isomer specific 2-hydroxyacid dehydrogenase, NAD-binding domain conserved site 1	NA	indianred4
Bcin01g08020.2	D-isomer specific 2-hydroxyacid dehydrogenase, NAD-binding domain + NAD(P)-binding domain + D-isomer specific 2-hydroxyacid dehydrogenase, NAD-binding domain conserved site 1	NA	white
Bcin01g08030.1	Bcgcn20, similar to yeast GCN20, Positive regulator of the Gcn2p kinase activity; forms a complex with Gcn1p; proposed to stimulate Gcn2p activation by an uncharged tRNA [Source:SGD;Acc:S000001905]	Bcgcn20	darkgreen
Bcin01g08040.1	BctubA, Beta-tubulin	BctubA	darkgrey
Bcin01g08050.1	Bcass1, Argininosuccinate synthase	Bcass1	lightyellow
Bcin01g08050.2	Bcass1, Argininosuccinate synthase	Bcass1	darkturquoise
Bcin01g08060.1	NA	NA	darkturquoise
Bcin01g08070.1	Galactose-binding domain-like + NADH:ubiquinone oxidoreductase intermediate-associated protein 30	NA	darkturquoise
Bcin01g08080.1	Basic-leucine zipper domain	NA	darkturquoise
Bcin01g08080.2	Basic-leucine zipper domain	NA	darkgrey
Bcin01g08090.1	NA	NA	darkturquoise
Bcin01g08100.1	Phytanoyl-CoA dioxygenase	NA	darkturquoise
Bcin01g08110.1	Ricin B lectin domain + Glycoside hydrolase, family 27 + Glycosyl hydrolase, family 13, all-beta + Aldolase-type TIM barrel + Glycoside hydrolase superfamily	NA	darkturquoise
Bcin01g08120.1	Spherulation-specific family 4	NA	darkturquoise
Bcin01g08130.1	Zinc finger, RING/FYVE/PHD-type	NA	brown
Bcin01g08140.1	NA	NA	grey
Bcin01g08150.1	NA	NA	lightyellow
Bcin01g08150.2	NA	NA	grey
Bcin01g08150.3	NA	NA	darkgreen
Bcin01g08160.1	NA	NA	ivory
Bcin01g08170.1	Methyltransferase type 11 + S-adenosyl-L-methionine-dependent methyltransferase	NA	lightyellow
Bcin01g08170.2	Methyltransferase type 11 + S-adenosyl-L-methionine-dependent methyltransferase	NA	grey
Bcin01g08180.1	Homeodomain-like + Myb-like domain	NA	darkturquoise
Bcin01g08190.1	Alpha/beta hydrolase fold-1 + Alpha/Beta hydrolase fold	NA	antiquewhite4
Bcin01g08200.1	Protein of unknown function DUF3445	NA	lightgreen
Bcin01g08210.1	NA	NA	lightyellow
Bcin01g08210.2	NA	NA	lightyellow
Bcin01g08210.3	NA	NA	lightyellow
Bcin01g08210.4	NA	NA	greenyellow
Bcin01g08220.1	GroES (chaperonin 10)-like + Alcohol dehydrogenase, C-terminal + Alcohol dehydrogenase GroES-like + NAD(P)-binding domain + Polyketide synthase, enoylreductase domain	NA	lightpink4
Bcin01g08230.1	Bccrz1, Cys2His2 transcription factor	Bccrz1	lightyellow
Bcin01g08240.1	Cation efflux protein + Cation efflux protein transmembrane domain + Cation efflux protein cytoplasmic domain	NA	lightyellow
Bcin01g08250.1	NA	NA	darkturquoise
Bcin01g08250.2	NA	NA	darkturquoise
Bcin01g08250.3	NA	NA	lightyellow
Bcin01g08260.1	Bcrib4, similar to yeast RIB4, Lumazine synthase (DMRL synthase); catalyzes synthesis of immediate precursor to riboflavin; DMRL synthase stands for 6,7-dimethyl-8-ribityllumazine synthase [Source:SGD;Acc:S000005503]	Bcrib4	cyan
Bcin01g08270.1	NA	NA	lightyellow
Bcin01g08280.1	Bcade8, similar to yeast ADE8, Phosphoribosyl-glycinamide transformylase; catalyzes a step in the 'de novo' purine nucleotide biosynthetic pathway [Source:SGD;Acc:S000002816]	Bcade8	black
Bcin01g08290.1	THO complex, subunit 5	NA	darkgreen
Bcin01g08300.1	Cupredoxin	NA	grey
Bcin01g08300.2	Cupredoxin	NA	darkmagenta
Bcin01g08300.3	Cupredoxin	NA	grey
Bcin01g08310.1	Bcmde1, similar to yeast MDE1, 5'-methylthioribulose-1-phosphate dehydratase; acts in the methionine salvage pathway; potential Smt3p sumoylation substrate; expression downregulated by caspofungin and deletion mutant is caspofungin resistant [Source:SGD;Acc:S000003785]	Bcmde1	cyan
Bcin01g08320.1	Bccne1, similar to yeast CNE1, Calnexin; integral membrane ER chaperone involved in folding and quality control of glycoproteins; chaperone activity is inhibited by Mpd1p, with which Cne1p interacts; 24% identical to mammalian calnexin; Ca+ binding not yet shown in yeast [Source:SGD;Acc:S000000054]	Bccne1	cyan
Bcin01g08330.1	Aminotransferase, class IV + Branched-chain amino acid aminotransferase II + Aminotransferase, class IV, conserved site	NA	lightyellow
Bcin01g08340.1	S-adenosyl-L-methionine-dependent methyltransferase	NA	lightyellow
Bcin01g08350.1	Quinolinate phosphoribosyl transferase, C-terminal + Nicotinate phosphoribosyltransferase family	NA	darkgreen
Bcin01g08360.1	Patatin/Phospholipase A2-related + Acyl transferase/acyl hydrolase/lysophospholipase + Triacylglycerol lipase	NA	lightyellow
Bcin01g08370.1	Taurine catabolism dioxygenase TauD/TfdA	NA	white
Bcin01g08380.1	Uncharacterised conserved protein UCP037205	NA	lightgreen
Bcin01g08390.1	Cytochrome P450 + Cytochrome P450, E-class, group I + Cytochrome P450, conserved site	NA	darkgrey
Bcin01g08400.1	Dolichyl-diphosphooligosaccharide--protein glycosyltransferase subunit Swp1	NA	cyan
Bcin01g08410.1	CS domain + HSP20-like chaperone	NA	darkgrey
Bcin01g08420.1	Bctfb3, similar to yeast TFB3, Subunit of TFIIH and nucleotide excision repair factor 3 complexes; involved in transcription initiation, required for nucleotide excision repair; ring finger protein similar to mammalian CAK and TFIIH subunit [Source:SGD;Acc:S000002868]	Bctfb3	cyan
Bcin01g08430.1	ENTH/VHS + AP180 N-terminal homology (ANTH) domain + ENTH domain + Phosphoinositide-binding clathrin adaptor, domain 2	NA	darkgreen
Bcin01g08430.2	ENTH/VHS + AP180 N-terminal homology (ANTH) domain + ENTH domain + Phosphoinositide-binding clathrin adaptor, domain 2	NA	darkgreen
Bcin01g08440.1	Bcmsd1, similar to yeast MSD1, Mitochondrial aspartyl-tRNA synthetase; required for acylation of aspartyl-tRNA; yeast and bacterial aspartyl-, asparaginyl-, and lysyl-tRNA synthetases contain regions with high sequence similarity, suggesting a common ancestral gene [Source:SGD;Acc:S000006025]	Bcmsd1	darkgreen
Bcin01g08450.1	NA	NA	darkturquoise
Bcin01g08460.1	Serine hydrolase FSH + Alpha/Beta hydrolase fold	NA	lightyellow
Bcin01g08470.1	BolA protein	NA	bisque4
Bcin01g08480.1	AMP-dependent synthetase/ligase + AMP-binding enzyme C-terminal domain	NA	lightyellow
Bcin01g08490.1	Bccdc33, similar to yeast CDC33, mRNA cap binding protein and translation initiation factor eIF4E; the eIF4E-cap complex is responsible for mediating cap-dependent mRNA translation via interactions with translation initiation factor eIF4G (Tif4631p or Tif4632p); protein abundance increases in response to DNA replication stress; mutants are defective for adhesion and pseudohyphal growth [Source:SG…	Bccdc33	black
Bcin01g08500.1	Bcsym1, similar to yeast SYM1, Protein required for ethanol metabolism; induced by heat shock and localized to the inner mitochondrial membrane; homologous to mammalian peroxisomal membrane protein Mpv17 [Source:SGD;Acc:S000004241]	Bcsym1	darkturquoise
Bcin01g08510.1	Major facilitator superfamily + Major facilitator superfamily domain	NA	darkgrey
Bcin01g08520.1	Bcprx4, Peroxiredoxin (AhpC/TSA family)	Bcprx4	cyan
Bcin01g08530.1	Kelch-type beta propeller	NA	darkgreen
Bcin01g08530.2	Kelch-type beta propeller	NA	lightyellow
Bcin01g08530.3	Kelch-type beta propeller	NA	lightgreen
Bcin01g08540.1	Protein of unknown function DUF1769	NA	yellow4
Bcin01g08540.2	Protein of unknown function DUF1769	NA	grey
Bcin01g08550.1	NA	NA	lightyellow
Bcin01g08560.1	Bcgpi14, similar to yeast GPI14, Glycosylphosphatidylinositol-alpha 1,4 mannosyltransferase I; involved in GPI anchor biosynthesis, requires Pbn1p for function; homolog of mammalian PIG-M [Source:SGD;Acc:S000003774]	Bcgpi14	darkgreen
Bcin01g08570.1	Translin + Translin, N-terminal + Translin, C-terminal	NA	grey
Bcin01g08580.1	NA	NA	darkgreen
Bcin01g08590.1	Domain of unknown function DUF3533	NA	brown
Bcin01g08600.1	Zn(2)-C6 fungal-type DNA-binding domain + Transcription factor domain, fungi	NA	darkturquoise
Bcin01g08610.1	Monooxygenase, FAD-binding + Pyridine nucleotide-disulphide oxidoreductase, FAD/NAD(P)-binding domain	NA	brown
Bcin01g08620.1	Amidohydrolase 1 + Metal-dependent hydrolase	NA	brown
Bcin01g08630.1	Tyrosinase copper-binding domain + Uncharacterised domain, di-copper centre	NA	darkturquoise
Bcin01g08640.1	Bcpho89, similar to yeast PHO89, Plasma membrane Na+/Pi cotransporter; active in early growth phase; similar to phosphate transporters of Neurospora crassa; transcription regulated by inorganic phosphate concentrations and Pho4p; mutations in related human transporter genes hPit1 and hPit2 are associated with hyperphosphatemia-induced calcification of vascular tissue and familial idiopathic basal…	Bcpho89	grey
Bcin01g08650.1	Bccdc5, similar to yeast CDC5, Polo-like kinase; controls targeting and activation of Rho1p at cell division site via Rholp guanine nucleotide exchange factors; regulates Spc72p; also functions in adaptation to DNA damage during meiosis; has similarity to Xenopus Plx1 and S. pombe Plo1p; possible Cdc28p substrate [Source:SGD;Acc:S000004603]	Bccdc5	darkgreen
Bcin01g08660.1	Optic atrophy 3-like	NA	bisque4
Bcin01g08670.1	NA	NA	coral2
Bcin01g08680.1	Bcpio10, Gene with a peak of expression during the Outset of colonization	Bcpio10	coral2
Bcin01g08690.1	BcnoxD, NADPH oxidase	BcnoxD	lightyellow
Bcin01g08690.2	BcnoxD, NADPH oxidase	BcnoxD	greenyellow
Bcin01g08700.1	NA	NA	darkturquoise
Bcin01g08710.1	Complex 1 LYR protein	NA	darkgreen
Bcin01g08720.1	Bcmms2, similar to yeast MMS2, Ubiquitin-conjugating enzyme variant; involved in error-free postreplication repair; forms a heteromeric complex with Ubc13p, an active ubiquitin-conjugating enzyme; cooperates with chromatin-associated RING finger proteins, Rad18p and Rad5p; protein abundance increases in response to DNA replication stress [Source:SGD;Acc:S000003055]	Bcmms2	black
Bcin01g08730.1	Bcmon2, similar to yeast MON2, Protein with a role in endocytosis and vacuole integrity; peripheral membrane protein; interacts with and negatively regulates Arl1p; localizes to the endosome; member of the Sec7p family of proteins [Source:SGD;Acc:S000005241]	Bcmon2	darkgreen
Bcin01g08740.1	Band 7 protein + Stomatin family + Band 7, C-terminal extension	NA	cyan
Bcin01g08750.1	Zinc finger, U1-type	NA	brown
Bcin01g08760.1	Bcsip5, similar to yeast SIP5, Protein of unknown function; interacts with both the Reg1p/Glc7p phosphatase and the Snf1p kinase; forms cytoplasmic foci upon DNA replication stress [Source:SGD;Acc:S000004748]	Bcsip5	darkturquoise
Bcin01g08770.1	Bcara2, similar to yeast ARA2, NAD-dependent arabinose dehydrogenase; involved in biosynthesis of dehydro-D-arabinono-1,4-lactone; similar to plant L-galactose dehydrogenase [Source:SGD;Acc:S000004644]	Bcara2	darkgreen
Bcin01g08780.1	DAHP synthetase I/KDSA + DHAP synthase, class 1 + Aldolase-type TIM barrel	NA	black
Bcin01g08790.1	NA	NA	lightyellow
Bcin01g08800.1	NA	NA	grey
Bcin01g08810.1	Heterokaryon incompatibility	NA	lightyellow
Bcin01g08820.1	Alcohol acetyltransferase	NA	white
Bcin01g08830.1	Exonuclease VII, small subunit	NA	darkturquoise
Bcin01g08830.2	Exonuclease VII, small subunit	NA	brown
Bcin01g08840.1	Sterile alpha motif domain + High mobility group box domain + Sterile alpha motif/pointed domain	NA	darkturquoise
Bcin01g08840.2	Sterile alpha motif domain + High mobility group box domain + Sterile alpha motif/pointed domain	NA	darkturquoise
Bcin01g08850.1	Bcmri1, similar to yeast MRI1, 5'-methylthioribose-1-phosphate isomerase; catalyzes the isomerization of 5-methylthioribose-1-phosphate to 5-methylthioribulose-1-phosphate in the methionine salvage pathway [Source:SGD;Acc:S000006322]	Bcmri1	black
Bcin01g08860.1	Bcdao6, D-amino acid oxidase 6	Bcdao6	white
Bcin01g08870.1	TB2/DP1/HVA22-related protein	NA	lightyellow
Bcin01g08880.1	Protein of unknown function DUF833	NA	lightyellow
Bcin01g08880.2	Protein of unknown function DUF833	NA	grey
Bcin01g08880.3	Protein of unknown function DUF833	NA	brown
Bcin01g08890.1	NA	NA	darkgrey
Bcin01g08900.1	Copper amine oxidase + Copper amine oxidase, C-terminal + Copper amine oxidase, N2-terminal + Copper amine oxidase, N3-terminal + Copper amine oxidase, N-terminal	NA	white
Bcin01g08910.1	SGNH hydrolase-type esterase domain	NA	antiquewhite4
Bcin01g08920.1	NA	NA	lightyellow
Bcin01g08920.2	NA	NA	darkorange
Bcin01g08920.3	NA	NA	darkorange
Bcin01g08920.4	NA	NA	lightyellow
Bcin01g08930.1	Bctfb2, similar to yeast TFB2, Subunit of TFIIH and nucleotide excision repair factor 3 complexes; involved in transcription initiation, required for nucleotide excision repair, similar to 52 kDa subunit of human TFIIH [Source:SGD;Acc:S000006043]	Bctfb2	darkgreen
Bcin01g08940.1	Phenylacetic acid degradation-related domain + Thioesterase superfamily + HotDog domain	NA	antiquewhite4
Bcin01g08950.1	Sugar/inositol transporter + General substrate transporter + Sugar transporter, conserved site + Major facilitator superfamily domain	NA	darkorange
Bcin01g08960.1	UV-endonuclease UvdE + Xylose isomerase-like, TIM barrel domain	NA	lightgreen
Bcin01g08970.1	TRP-like family + ML-like domain	NA	cyan
Bcin01g08980.1	NA	NA	cyan
Bcin01g08990.1	Bccda5, Chitin deacetylase	Bccda5	lightyellow
Bcin01g09000.1	Citrate transporter-like domain	NA	darkturquoise
Bcin01g09010.1	NA	NA	darkturquoise
Bcin01g09020.1	Tannase/feruloyl esterase + Alpha/Beta hydrolase fold	NA	lightyellow
Bcin01g09030.1	Homocysteine S-methyltransferase	NA	skyblue2
Bcin01g09030.2	Homocysteine S-methyltransferase	NA	black
Bcin01g09040.1	DnaJ domain	NA	coral2
Bcin01g09050.1	NA	NA	lightyellow
Bcin01g09060.1	Prefoldin + Domain of unknown function DUF3835	NA	darkgreen
Bcin01g09070.1	F-box domain + WD40/YVTN repeat-like-containing domain	NA	darkgrey
Bcin01g09080.1	Bccsc1, similar to yeast CSC1, Calcium permeable gated cation channel; may be involved in detoxification; similar to Arabidopsis CSC1 [Source:SGD;Acc:S000004231]	Bccsc1	coral2
Bcin01g09090.1	AAA+ ATPase domain + ATPase, AAA-type, core + P-loop containing nucleoside triphosphate hydrolase	NA	darkgrey
Bcin01g09090.2	AAA+ ATPase domain + ATPase, AAA-type, core + P-loop containing nucleoside triphosphate hydrolase	NA	lightyellow
Bcin01g09100.1	Glycosyl transferase, family 20 + Trehalose-phosphatase + HAD-superfamily hydrolase, subfamily IIB + HAD-like domain	NA	lightgreen
Bcin01g09110.1	NA	NA	lightyellow
Bcin01g09110.2	NA	NA	lightyellow
Bcin01g09110.3	NA	NA	greenyellow
Bcin01g09120.1	Bcpre10, similar to yeast PRE10, Alpha 7 subunit of the 20S proteasome; protein abundance increases in response to DNA replication stress [Source:SGD;Acc:S000005889]	Bcpre10	cyan
Bcin01g09130.1	Histidine phosphatase superfamily, clade-1 + Histidine phosphatase superfamily	NA	darkturquoise
Bcin01g09140.1	Cyclin PHO80-like	NA	lightyellow
Bcin01g09150.1	Bcpre3, similar to yeast PRE3, Beta 1 subunit of the 20S proteasome; responsible for cleavage after acidic residues in peptides [Source:SGD;Acc:S000003538]	Bcpre3	cyan
Bcin01g09160.1	Bcerv2, similar to yeast ERV2, Flavin-linked sulfhydryl oxidase localized to the ER lumen; involved in disulfide bond formation within the endoplasmic reticulum (ER) [Source:SGD;Acc:S000006241]	Bcerv2	darkturquoise
Bcin01g09170.1	Aminotransferase, class IV + Branched-chain amino acid aminotransferase II	NA	indianred4
Bcin01g09180.1	Cysteine-rich secretory protein, allergen V5/Tpx-1-related + CAP domain + Allergen V5/Tpx-1-related, conserved site	NA	coral2
Bcin01g09190.1	BTB/POZ-like + BTB/POZ fold	NA	brown
Bcin01g09200.1	NA	NA	darkturquoise
Bcin01g09210.1	NA	NA	grey
Bcin01g09220.1	NA	NA	darkturquoise
Bcin01g09230.1	Bcphy2, Phytochrome-like 2, Histidine kinase - group VIII, potential red light sensor	Bcphy2	darkgreen
Bcin01g09240.1	Cep57 centrosome microtubule-binding domain	NA	lightyellow
Bcin01g09250.1	NA	NA	cyan
Bcin01g09260.1	Alpha-L-rhamnosidase RhaM	NA	darkturquoise
Bcin01g09270.1	PQ-loop repeat	NA	darkgrey
Bcin01g09280.1	NA	NA	darkgreen
Bcin01g09290.1	NA	NA	darkturquoise
Bcin01g09300.1	Bcecm29, similar to yeast ECM29, Scaffold protein; assists in association of the proteasome core particle with the regulatory particle; inhibits proteasomal ATPase activity; degraded by the mature proteasome after assembly; contains HEAT-like repeats; protein increases in abundance and relocalizes from nucleus to cytoplasm upon DNA replication stress [Source:SGD;Acc:S000001022]	Bcecm29	lightyellow
Bcin01g09310.1	14-3-3 protein + 14-3-3 protein, conserved site + 14-3-3 domain	NA	cyan
Bcin01g09320.1	P-type ATPase + Cation-transporting P-type ATPase, N-terminal + P-type ATPase, subfamily IIA, SERCA-type + Cation-transporting P-type ATPase, C-terminal + P-type ATPase, A domain + P-type ATPase, phosphorylation site + HAD-like domain + P-type ATPase, transmembrane domain + P-type ATPase, cytoplasmic domain N	NA	darkgreen
Bcin01g09330.1	Bcpup3, similar to yeast PUP3, Beta 3 subunit of the 20S proteasome; involved in ubiquitin-dependent catabolism; human homolog is subunit C10 [Source:SGD;Acc:S000000896]	Bcpup3	cyan
Bcin01g09340.1	UBX domain containing protein TUG/UBX4 + Ubiquitin-related domain	NA	lightyellow
Bcin01g09350.1	Ribosomal protein L36e	NA	lightyellow
Bcin01g09360.1	Bcccp1, Cytochrome c peroxidase	Bcccp1	darkgreen
Bcin01g09370.1	NA	NA	lightyellow
Bcin01g09370.2	NA	NA	darkgreen
Bcin01g09370.3	NA	NA	lightyellow
Bcin01g09370.4	NA	NA	grey
Bcin01g09380.1	NA	NA	darkgrey
Bcin01g09390.1	Carbohydrate-binding WSC + Glycoside hydrolase, catalytic domain + Glycoside hydrolase superfamily + Uncharacterised protein family, glycosyl hydrolase catalytic domain	NA	greenyellow
Bcin01g09400.1	NA	NA	greenyellow
Bcin01g09410.1	NA	NA	darkturquoise
Bcin01g09420.1	NA	NA	grey
Bcin01g09430.1	Cutinase + Cutinase, monofunctional + Alpha/Beta hydrolase fold	NA	antiquewhite4
Bcin01g09440.1	S-adenosyl-L-methionine-dependent methyltransferase	NA	lightyellow
Bcin01g09450.1	Bclgd1, L-galactonate dehydratase	Bclgd1	antiquewhite4
Bcin01g09450.2	Bclgd1, L-galactonate dehydratase	Bclgd1	darkturquoise
Bcin01g09450.3	Bclgd1, L-galactonate dehydratase	Bclgd1	lightgreen
Bcin01g09460.1	Glucanosyltransferase + Glycoside hydrolase, catalytic domain + Glycoside hydrolase superfamily	NA	brown
Bcin01g09470.1	Ubiquitin-like + Rad60/SUMO-like domain + Ubiquitin-related domain	NA	darkgreen
Bcin01g09480.1	Bclsm6, similar to yeast LSM6, Lsm (Like Sm) protein; part of heteroheptameric complexes (Lsm2p-7p and either Lsm1p or 8p): cytoplasmic Lsm1p complex involved in mRNA decay; nuclear Lsm8p complex part of U6 snRNP and possibly involved in processing tRNA, snoRNA, and rRNA [Source:SGD;Acc:S000002786]	Bclsm6	bisque4
Bcin01g09490.1	Methyltransferase type 11 + S-adenosyl-L-methionine-dependent methyltransferase	NA	darkgreen
Bcin01g09500.1	Bcstt4, similar to yeast STT4, Phosphatidylinositol-4-kinase; functions in the Pkc1p protein kinase pathway; required for normal vacuole morphology, cell wall integrity, and actin cytoskeleton organization [Source:SGD;Acc:S000004296]	Bcstt4	darkgreen
Bcin01g09510.1	Bcpre7, similar to yeast PRE7, Beta 6 subunit of the 20S proteasome [Source:SGD;Acc:S000000137]	Bcpre7	cyan
Bcin01g09520.1	HAD-like domain	NA	darkturquoise
Bcin01g09520.2	HAD-like domain	NA	grey
Bcin01g09520.3	HAD-like domain	NA	darkturquoise
Bcin01g09530.1	Alpha crystallin/Hsp20 domain + HSP20-like chaperone	NA	brown
Bcin01g09540.1	NA	NA	bisque4
Bcin01g09550.1	Adenylate kinase/UMP-CMP kinase + UMP-CMP kinase + P-loop containing nucleoside triphosphate hydrolase + Adenylate kinase, conserved site	NA	cyan
Bcin01g09560.1	Proteasome component (PCI) domain + Armadillo-type fold + Eukaryotic translation initiation factor 3 subunit M	NA	black
Bcin01g09570.1	RNA recognition motif domain + YTH domain + Nucleotide-binding alpha-beta plait domain	NA	darkturquoise
Bcin01g09570.2	RNA recognition motif domain + YTH domain + Nucleotide-binding alpha-beta plait domain	NA	darkturquoise
Bcin01g09580.1	AICARFT/IMPCHase bienzyme + Methylglyoxal synthase-like domain + Cytidine deaminase-like + AICAR transformylase, insert domain + AICAR transformylase domain	NA	black
Bcin01g09580.2	AICARFT/IMPCHase bienzyme + Methylglyoxal synthase-like domain + Cytidine deaminase-like + AICAR transformylase, insert domain + AICAR transformylase domain	NA	grey
Bcin01g09590.1	NA	NA	lightyellow
Bcin01g09590.2	NA	NA	greenyellow
Bcin01g09590.3	NA	NA	darkgreen
Bcin01g09600.1	Bcmpc1, similar to yeast MPC1, Highly conserved subunit of the mitochondrial pyruvate carrier; a mitochondrial inner membrane complex comprised of Mpc1p and either Mpc2p or Mpc3p mediates mitochondrial pyruvate uptake; null mutant displays slow growth that is complemented by expression of human or mouse ortholog; mutation in human ortholog is associated with lactic acidosis and hyperpyruvatemia […	Bcmpc1	bisque4
Bcin01g09600.2	Bcmpc1, similar to yeast MPC1, Highly conserved subunit of the mitochondrial pyruvate carrier; a mitochondrial inner membrane complex comprised of Mpc1p and either Mpc2p or Mpc3p mediates mitochondrial pyruvate uptake; null mutant displays slow growth that is complemented by expression of human or mouse ortholog; mutation in human ortholog is associated with lactic acidosis and hyperpyruvatemia […	Bcmpc1	darkgrey
Bcin01g09610.1	Bcsmb1, similar to yeast SMB1, Core Sm protein Sm B; part of heteroheptameric complex (with Smd1p, Smd2p, Smd3p, Sme1p, Smx3p, and Smx2p) that is part of the spliceosomal U1, U2, U4, and U5 snRNPs; homolog of human Sm B and Sm B' [Source:SGD;Acc:S000000831]	Bcsmb1	lightyellow
Bcin01g09610.2	Bcsmb1, similar to yeast SMB1, Core Sm protein Sm B; part of heteroheptameric complex (with Smd1p, Smd2p, Smd3p, Sme1p, Smx3p, and Smx2p) that is part of the spliceosomal U1, U2, U4, and U5 snRNPs; homolog of human Sm B and Sm B' [Source:SGD;Acc:S000000831]	Bcsmb1	grey
Bcin01g09620.1	Ribosomal protein L5 + Ribosomal protein L5, conserved site + Ribosomal protein L5 domain + Ribosomal protein L5, C-terminal + Ribosomal protein L5, N-terminal	NA	lightyellow
Bcin01g09630.1	NA	NA	darkgreen
Bcin01g09640.1	NA	NA	darkgrey
Bcin01g09650.1	Bczwf1, similar to yeast ZWF1, Glucose-6-phosphate dehydrogenase (G6PD); catalyzes the first step of the pentose phosphate pathway; involved in adapting to oxidative stress; homolog of the human G6PD which is deficient in patients with hemolytic anemia; protein abundance increases in response to DNA replication stress [Source:SGD;Acc:S000005185]	Bczwf1	cyan
Bcin01g09660.1	Ribosomal protein L35A + Translation protein, beta-barrel domain + Ribosomal protein L35Ae, conserved site	NA	lightyellow
Bcin01g09670.1	Protein of unknown function DUF2406	NA	darkgrey
Bcin01g09680.1	Vacuolar ATPase assembly integral membrane protein Vma21	NA	lightyellow
Bcin01g09690.1	Bcfun30, similar to yeast FUN30, Snf2p family member with ATP-dependent chromatin remodeling activity; has a role in silencing at the mating type locus, telomeres and centromeres; enriched at centromeres and is required for correct chromatin structure around centromeres, as well as at the boundary element of the silent HMR; recruited to DNA double-strand breaks (DSBs) where it promotes 5' strand …	Bcfun30	darkgreen
Bcin01g09700.1	Histidine kinase-like ATPase, C-terminal domain	NA	lightgreen
Bcin01g09710.1	Glutathione-dependent formaldehyde-activating enzyme/centromere protein V + Mss4-like	NA	greenyellow
Bcin01g09720.1	FAD linked oxidase, N-terminal + FAD-binding, type 2 + FAD-binding, type 2, subdomain 1 + CO dehydrogenase flavoprotein-like, FAD-binding, subdomain 2 + EF-Hand 1, calcium-binding site	NA	lightyellow
Bcin01g09730.1	NA	NA	darkturquoise
Bcin01g09740.1	Beta-lactamase-like	NA	lightgreen
Bcin01g09750.1	Hepatocellular carcinoma-associated antigen 59	NA	darkgreen
Bcin01g09750.2	Hepatocellular carcinoma-associated antigen 59	NA	darkturquoise
Bcin01g09760.1	HpcH/HpaI aldolase/citrate lyase domain + Citrate lyase beta subunit-like + Pyruvate/Phosphoenolpyruvate kinase-like domain	NA	lightyellow
Bcin01g09770.1	NA	NA	greenyellow
Bcin01g09780.1	Pleckstrin homology domain + Pleckstrin homology-like domain	NA	darkgreen
Bcin01g09780.2	Pleckstrin homology domain + Pleckstrin homology-like domain	NA	grey
Bcin01g09780.3	Pleckstrin homology domain + Pleckstrin homology-like domain	NA	darkgreen
Bcin01g09790.1	Protein phosphatase 2C (PP2C)-like domain	NA	black
Bcin01g09790.2	Protein phosphatase 2C (PP2C)-like domain	NA	lightyellow
Bcin01g09800.1	Bcutp23, similar to yeast UTP23, Component of the small subunit processome; involved in 40S ribosomal subunit biogenesis; interacts with snR30 and is required for dissociation of snR30 from large pre-ribosomal particles; has homology to PINc domain protein Fcf1p, although the PINc domain of Utp23p is not required for function; essential protein [Source:SGD;Acc:S000005530]	Bcutp23	black
Bcin01g09810.1	Protein of unknown function DUF726 + Alpha/Beta hydrolase fold	NA	lightyellow
Bcin01g09820.1	NA	NA	grey
Bcin01g09830.1	NA	NA	brown
Bcin01g09840.1	Thioredoxin + Galactose-binding domain-like + PITH domain + Thioredoxin-like fold + Thioredoxin domain + Thioredoxin, conserved site	NA	cyan
Bcin01g09850.1	Zn(2)-C6 fungal-type DNA-binding domain + Protein of unknown function DUF3468	NA	skyblue2
Bcin01g09860.1	Bcubx5, similar to yeast UBX5, UBX domain-containing protein that interacts with Cdc48p; ubiquitin regulatory X is also known as UBX [Source:SGD;Acc:S000002738]	Bcubx5	darkturquoise
Bcin01g09870.1	Protein kinase domain + Protein kinase-like domain + Protein kinase, ATP binding site	NA	darkgreen
Bcin01g09880.1	NA	NA	lightgreen
Bcin01g09890.1	Bcfmp32, similar to yeast FMP32, Putative protein of unknown function; the authentic, non-tagged protein is detected in highly purified mitochondria in high-throughput studies [Source:SGD;Acc:S000001848]	Bcfmp32	white
Bcin01g09900.1	Bcgcd11, similar to yeast GCD11, Gamma subunit of the translation initiation factor eIF2; involved in the identification of the start codon; binds GTP when forming the ternary complex with GTP and tRNAi-Met; mutations in human ortholog cause X-linked intellectual disability (XLID) [Source:SGD;Acc:S000000827]	Bcgcd11	black
Bcin01g09910.1	Bcmfs1, Multidrug efflux transporter	Bcmfs1	brown
Bcin01g09910.2	Bcmfs1, Multidrug efflux transporter	Bcmfs1	white
Bcin01g09920.1	Monooxygenase, FAD-binding + Pyridine nucleotide-disulphide oxidoreductase, FAD/NAD(P)-binding domain	NA	antiquewhite4
Bcin01g09930.1	NA	NA	antiquewhite4
Bcin01g09940.1	Bcchc1, similar to yeast CHC1, Clathrin heavy chain; subunit of the major coat protein involved in intracellular protein transport and endocytosis; the clathrin triskelion is a trimeric molecule composed of three heavy chains that radiate from a vertex and three light chains which bind noncovalently near the vertex of the triskelion; the light chain (CLC1) is thought to regulate function [Source:…	Bcchc1	darkgreen
Bcin01g09950.1	Biotin/lipoyl attachment + Pyruvate carboxyltransferase + Biotin-binding site + Carboxylase, conserved domain + Carbamoyl-phosphate synthetase large subunit-like, ATP-binding domain + Carbamoyl-phosphate synthase, large subunit, N-terminal + Biotin carboxylase, C-terminal + Pyruvate carboxylase + Homeodomain-like + Single hybrid motif + Rudiment single hybrid motif + ATP-grasp fold + Biotin carbo…	NA	antiquewhite4
Bcin01g09960.1	Glycoside hydrolase, family 3, N-terminal + Glycoside hydrolase family 3 C-terminal domain + Acyl-CoA N-acyltransferase + Glycoside hydrolase superfamily	NA	darkgreen
Bcin01g09970.1	Amidohydrolase 1 + Metal-dependent hydrolase, composite domain + Metal-dependent hydrolase	NA	darkturquoise
Bcin01g09980.1	Glucosamine-6-phosphate isomerase + Glucosamine/galactosamine-6-phosphate isomerase + Glucosamine-6-phosphate isomerase, conserved site	NA	darkturquoise
Bcin01g09990.1	Hexokinase + Hexokinase, N-terminal + Hexokinase, C-terminal	NA	darkturquoise
Bcin01g10000.1	DNA helicase, UvrD/REP type + UvrD-like Helicase, ATP-binding domain + DNA helicase, UvrD-like, C-terminal + P-loop containing nucleoside triphosphate hydrolase	NA	cyan
Bcin01g10010.1	Zn(2)-C6 fungal-type DNA-binding domain + Zinc finger, C2H2 + Transcription factor domain, fungi + Zinc finger C2H2-type/integrase DNA-binding domain + Zinc finger, C2H2-like	NA	darkturquoise
Bcin01g10020.1	Heterokaryon incompatibility	NA	darkgreen
Bcin01g10030.1	NA	NA	grey
Bcin01g10040.1	F-box domain + Protein of unknown function DUF3506 + F-box only protein 31	NA	darkgrey
Bcin01g10050.1	Bcspt5, similar to yeast SPT5, Component of the universally conserved Spt4/5 complex (DSIF complex); the complex has multiple roles in concert with RNA polymerases I and II, including regulation of transcription elongation, RNA processing, quality control, and transcription-coupled DNA repair [Source:SGD;Acc:S000004470]	Bcspt5	darkgreen
Bcin01g10060.1	WD40 repeat + WD40/YVTN repeat-like-containing domain + WD40-repeat-containing domain + WD40 repeat, conserved site	NA	darkgreen
Bcin01g10070.1	Bccab4, similar to yeast CAB4, Subunit of the CoA-Synthesizing Protein Complex (CoA-SPC); subunits of this complex are: Cab2p, Cab3p, Cab4p, Cab5p, Sis2p and Vhs3p; probable pantetheine-phosphate adenylyltransferase (PPAT); PPAT catalyzes the fourth step in the biosynthesis of coenzyme A from pantothenate; null mutant lethality is complemented by E. coli coaD (encoding PPAT); widely conserved [So…	Bccab4	darkgreen
Bcin01g10080.1	F-box domain	NA	darkgreen
Bcin01g10090.1	NA	NA	lightyellow
Bcin01g10100.1	Bcpic7, Gene with maximal expression at Complete colonization	Bcpic7	darkgreen
Bcin01g10100.2	Bcpic7, Gene with maximal expression at Complete colonization	Bcpic7	cyan
Bcin01g10110.1	Protein of unknown function DUF1748, fungi	NA	cyan
Bcin01g10110.2	Protein of unknown function DUF1748, fungi	NA	white
Bcin01g10110.3	Protein of unknown function DUF1748, fungi	NA	grey
Bcin01g10110.4	Protein of unknown function DUF1748, fungi	NA	cyan
Bcin01g10120.1	Alpha/Beta hydrolase fold	NA	darkgreen
Bcin01g10130.1	Bcdug2, similar to yeast DUG2, Component of glutamine amidotransferase (GATase II); forms a complex with Dug3p to degrade glutathione (GSH) and other peptides containing a gamma-glu-X bond in an alternative pathway to GSH degradation by gamma-glutamyl transpeptidase (Ecm38p) [Source:SGD;Acc:S000000485]	Bcdug2	darkgrey
Bcin01g10140.1	FMN-binding split barrel + Pyridoxamine 5'-phosphate oxidase-related	NA	darkgrey
Bcin01g10150.1	Bcpsd, Phosphatidylserine decarboxylase	Bcpsd	darkgrey
Bcin01g10160.1	Aromatic amino acid lyase + Phenylalanine ammonia-lyase + L-Aspartase-like + Phenylalanine/histidine ammonia-lyases, active site + Fumarase/histidase, N-terminal	NA	lightyellow
Bcin01g10170.1	Zn(2)-C6 fungal-type DNA-binding domain + Protein of unknown function DUF3468	NA	greenyellow
Bcin01g10180.1	NA	NA	coral2
Bcin01g10190.1	NA	NA	grey
Bcin01g10200.1	BTB/POZ-like + BTB/POZ fold	NA	darkmagenta
Bcin01g10210.1	BTB/POZ-like + BTB/POZ fold	NA	darkgreen
Bcin01g10220.1	Protein kinase-like domain	NA	lightyellow
Bcin01g10230.1	NA	NA	grey
Bcin01g10240.1	Bcatp11, similar to yeast ATP11, Molecular chaperone; required for the assembly of alpha and beta subunits into the F1 sector of mitochondrial F1F0 ATP synthase; N-terminally propionylated in vivo [Source:SGD;Acc:S000005259]	Bcatp11	lightyellow
Bcin01g10240.2	Bcatp11, similar to yeast ATP11, Molecular chaperone; required for the assembly of alpha and beta subunits into the F1 sector of mitochondrial F1F0 ATP synthase; N-terminally propionylated in vivo [Source:SGD;Acc:S000005259]	Bcatp11	grey
Bcin01g10240.3	Bcatp11, similar to yeast ATP11, Molecular chaperone; required for the assembly of alpha and beta subunits into the F1 sector of mitochondrial F1F0 ATP synthase; N-terminally propionylated in vivo [Source:SGD;Acc:S000005259]	Bcatp11	darkgreen
Bcin01g10250.1	AMP-dependent synthetase/ligase + AMP-binding, conserved site + AMP-binding enzyme C-terminal domain	NA	antiquewhite4
Bcin01g10250.2	AMP-dependent synthetase/ligase + AMP-binding, conserved site + AMP-binding enzyme C-terminal domain	NA	lightgreen
Bcin01g10260.1	NA	NA	grey
Bcin01g10270.1	Fringe-like	NA	grey
Bcin01g10270.2	Fringe-like	NA	grey
Bcin01g10280.1	Zn(2)-C6 fungal-type DNA-binding domain + Protein of unknown function DUF3468	NA	lightgreen
Bcin01g10280.2	Zn(2)-C6 fungal-type DNA-binding domain + Protein of unknown function DUF3468	NA	lightgreen
Bcin01g10290.1	WD40 repeat + Cyclophilin-type peptidyl-prolyl cis-trans isomerase domain + WD40/YVTN repeat-like-containing domain + WD40-repeat-containing domain + Cyclophilin-type peptidyl-prolyl cis-trans isomerase + Cyclophilin-like domain	NA	darkgreen
Bcin01g10300.1	FAR-17a/AIG1-like protein	NA	yellow4
Bcin01g10310.1	Bcgdb1, similar to yeast GDB1, Glycogen debranching enzyme; contains glucanotranferase and alpha-1,6-amyloglucosidase activities; required for glycogen degradation; phosphorylated in mitochondria; activity is inhibited by Igd1p; protein abundance increases in response to DNA replication stress [Source:SGD;Acc:S000006388]	Bcgdb1	yellow4
Bcin01g10320.1	Bcgpdh, Glycerol-3-phosphate dehydrogenase	Bcgpdh	cyan
Bcin01g10320.2	Bcgpdh, Glycerol-3-phosphate dehydrogenase	Bcgpdh	grey
Bcin01g10330.1	DAHP synthetase I/KDSA + DHAP synthase, class 1 + Aldolase-type TIM barrel	NA	white
Bcin01g10340.1	Bccyt1, similar to yeast CYT1, Cytochrome c1; component of the mitochondrial respiratory chain; expression is regulated by the heme-activated, glucose-repressed Hap2p/3p/4p/5p CCAAT-binding complex [Source:SGD;Acc:S000005591]	Bccyt1	black
Bcin01g10350.1	NA	NA	black
Bcin01g10360.1	HhH-GPD domain + DNA glycosylase	NA	black
Bcin01g10370.1	NA	NA	thistle1
Bcin01g10380.1	Cytochrome P450 + Oxidoreductase FAD/NAD(P)-binding + Cytochrome P450, E-class, group I + FAD-binding, type 1 + Flavodoxin/nitric oxide synthase + Ferredoxin reductase-type FAD-binding domain + Riboflavin synthase-like beta-barrel + Cytochrome P450, conserved site + NADPH-cytochrome p450 reductase, FAD-binding, alpha-helical domain-3 + Bifunctional cytochrome P450/NADPH--cytochrome P450 reductase…	NA	grey
Bcin01g10380.2	Cytochrome P450 + Oxidoreductase FAD/NAD(P)-binding + Cytochrome P450, E-class, group I + FAD-binding, type 1 + Flavodoxin/nitric oxide synthase + Ferredoxin reductase-type FAD-binding domain + Riboflavin synthase-like beta-barrel + Cytochrome P450, conserved site + NADPH-cytochrome p450 reductase, FAD-binding, alpha-helical domain-3 + Bifunctional cytochrome P450/NADPH--cytochrome P450 reductase…	NA	darkgrey
Bcin01g10390.1	NA	NA	darkgreen
Bcin01g10400.1	NA	NA	darkgreen
Bcin01g10400.2	NA	NA	darkgrey
Bcin01g10400.3	NA	NA	darkturquoise
Bcin01g10400.4	NA	NA	grey
Bcin01g10410.1	BTB/POZ-like + BTB/POZ fold	NA	greenyellow
Bcin01g10420.1	NA	NA	darkturquoise
Bcin01g10430.1	Alpha/beta hydrolase fold-1 + Peptidase S33 + Proline-specific peptidase + Alpha/Beta hydrolase fold	NA	lightgreen
Bcin01g10430.2	Alpha/beta hydrolase fold-1 + Peptidase S33 + Proline-specific peptidase + Alpha/Beta hydrolase fold	NA	darkturquoise
Bcin01g10440.1	RNA recognition motif domain	NA	darkturquoise
Bcin01g10450.1	Concanavalin A-like lectin/glucanase domain	NA	darkturquoise
Bcin01g10460.1	Glucose/ribitol dehydrogenase + NAD(P)-binding domain	NA	black
Bcin01g10470.1	Bcbem3, similar to yeast BEM3, Rho GTPase activating protein (RhoGAP); involved in control of the cytoskeleton organization; targets the essential Rho-GTPase Cdc42p, which controls establishment and maintenance of cell polarity, including bud-site assembly [Source:SGD;Acc:S000006036]	Bcbem3	darkturquoise
Bcin01g10470.2	Bcbem3, similar to yeast BEM3, Rho GTPase activating protein (RhoGAP); involved in control of the cytoskeleton organization; targets the essential Rho-GTPase Cdc42p, which controls establishment and maintenance of cell polarity, including bud-site assembly [Source:SGD;Acc:S000006036]	Bcbem3	lightyellow
Bcin01g10470.3	Bcbem3, similar to yeast BEM3, Rho GTPase activating protein (RhoGAP); involved in control of the cytoskeleton organization; targets the essential Rho-GTPase Cdc42p, which controls establishment and maintenance of cell polarity, including bud-site assembly [Source:SGD;Acc:S000006036]	Bcbem3	grey
Bcin01g10480.1	Bcrrs1, similar to yeast RRS1, Essential protein that binds ribosomal protein L11; required for nuclear export of the 60S pre-ribosomal subunit during ribosome biogenesis; localizes to the nucleolus and in foci along nuclear periphery; cooperates with Ebp2p and Mps3p to mediate telomere clustering by binding Sir4p, but is not involved in telomere tethering; mouse homolog shows altered expression …	Bcrrs1	black
Bcin01g10490.1	Bcrsm23, similar to yeast RSM23, Mitochondrial ribosomal protein of the small subunit; has similarity to mammalian apoptosis mediator proteins; null mutation prevents induction of apoptosis by overproduction of metacaspase Mca1p [Source:SGD;Acc:S000003097]	Bcrsm23	black
Bcin01g10500.1	Cyanovirin-N	NA	cyan
Bcin01g10510.1	NA	NA	lightyellow
Bcin01g10510.2	NA	NA	darkturquoise
Bcin01g10510.3	NA	NA	grey
Bcin01g10520.1	Peptidase C48, SUMO/Sentrin/Ubl1	NA	greenyellow
Bcin01g10530.1	Xylose isomerase-like, TIM barrel domain	NA	lightgreen
Bcin01g10540.1	NA	NA	black
Bcin01g10550.1	Bcuba4, similar to yeast UBA4, E1-like protein that activates Urm1p before urmylation; also acts in thiolation of the wobble base of cytoplasmic tRNAs by adenylating and then thiolating Urm1p; receives sulfur from Tum1p [Source:SGD;Acc:S000001153]	Bcuba4	black
Bcin01g10560.1	Bcpam17, similar to yeast PAM17, Constituent of the TIM23 complex; proposed alternatively to be a component of the import motor (PAM complex) or to interact with and modulate the core TIM23 (Translocase of the Inner mitochondrial Membrane) complex; protein abundance increases in response to DNA replication stress [Source:SGD;Acc:S000001773]	Bcpam17	black
Bcin01g10570.1	Chromo domain-like	NA	darkturquoise
Bcin01g10580.1	PBP domain	NA	brown
Bcin01g10580.2	PBP domain	NA	thistle1
Bcin01g10590.1	NA	NA	brown
Bcin01g10590.2	NA	NA	grey
Bcin01g10600.1	Bcpex1, similar to yeast PEX1, AAA-peroxin; heterodimerizes with AAA-peroxin Pex6p and participates in the recycling of peroxisomal signal receptor Pex5p from the peroxisomal membrane to the cystosol; induced by oleic acid and upregulated during anaerobiosis [Source:SGD;Acc:S000001680]	Bcpex1	lightyellow
Bcin01g10610.1	Bcmcm7, similar to yeast MCM7, Component of the Mcm2-7 hexameric helicase complex; MCM2-7 primes origins of DNA replication in G1 and becomes an active ATP-dependent helicase that promotes DNA melting and elongation in S-phase; forms an Mcm4p-6p-7p subcomplex [Source:SGD;Acc:S000000406]	Bcmcm7	darkgreen
Bcin01g10620.1	NA	NA	brown
Bcin01g10630.1	NA	NA	darkturquoise
Bcin01g10640.1	Transmembrane protein 135	NA	lightyellow
Bcin01g10650.1	Peroxisomal targeting signal 1 receptor family	NA	antiquewhite4
Bcin01g10660.1	Bcsec13, similar to yeast SEC13, Structural component of 3 distinct complexes; subunit of Nup84 nuclear pore sub-complex (NPC), COPII vesicle coat, and Seh1-associated (SEA) complex; COPII vesicle coat is required for ER to Golgi transport; the Nup84 subcomplex contributes to nucleocytoplasmic transport, NPC biogenesis and processes that may require localization of chromosomes at the nuclear peri…	Bcsec13	cyan
Bcin01g10670.1	F-box domain	NA	darkturquoise
Bcin01g10680.1	Major facilitator superfamily + Major facilitator superfamily domain	NA	darkturquoise
Bcin01g10690.1	Bcbrn1, similar to yeast BRN1, Subunit of the condensin complex; required for chromosome condensation and for clustering of tRNA genes at the nucleolus; may influence multiple aspects of chromosome transmission [Source:SGD;Acc:S000000193]	Bcbrn1	darkgreen
Bcin01g10700.1	Sodium/calcium exchanger membrane region	NA	darkgreen
Bcin01g10710.1	Bccaf40, similar to yeast CAF40, Component of the CCR4-NOT transcriptional complex; evolutionarily conserved; involved in controlling mRNA initiation, elongation, and degradation; binds Cdc39p [Source:SGD;Acc:S000005232]	Bccaf40	lightyellow
Bcin01g10720.1	Basic-leucine zipper domain	NA	darkgreen
Bcin01g10720.2	Basic-leucine zipper domain	NA	antiquewhite4
Bcin01g10730.1	NA	NA	antiquewhite4
Bcin01g10740.1	Zinc finger, CCCH-type + Zinc finger, C6HC-type + Zinc finger, RING/FYVE/PHD-type	NA	lightyellow
Bcin01g10750.1	Fatty acid desaturase, type 1	NA	lightyellow
Bcin01g10760.1	Cytochrome P450 + Cytochrome P450, E-class, group IV + Cytochrome P450, conserved site	NA	lightyellow
Bcin01g10770.1	Cytochrome P450 + Cytochrome P450, E-class, group I	NA	lightyellow
Bcin01g10780.1	Alpha/beta hydrolase fold-3 + Alpha/Beta hydrolase fold	NA	lightyellow
Bcin01g10790.1	NA	NA	greenyellow
Bcin01g10790.2	NA	NA	grey
Bcin01g10810.1	BccpcA, Bzip transcription factor	BccpcA	darkturquoise
Bcin01g10820.1	Ankyrin repeat + Heterokaryon incompatibility + Ankyrin repeat-containing domain	NA	lightyellow
Bcin01g10830.1	BccutB, Cutinase B	BccutB	bisque4
Bcin01g10840.1	Cytochrome P450 + Cytochrome P450, E-class, group I + Cytochrome P450, conserved site	NA	darkgreen
Bcin01g10850.1	NA	NA	darkturquoise
Bcin01g10860.1	Bcvps25, similar to yeast VPS25, Component of the ESCRT-II complex; ESCRT-II is involved in ubiquitin-dependent sorting of proteins into the endosome [Source:SGD;Acc:S000003863]	Bcvps25	lightyellow
Bcin01g10870.1	Rab-GTPase-TBC domain	NA	lightgreen
Bcin01g10880.1	Zn(2)-C6 fungal-type DNA-binding domain + Protein of unknown function DUF3468	NA	greenyellow
Bcin01g10890.1	Sterile alpha motif domain + Pleckstrin homology domain + Pleckstrin homology-like domain + Sterile alpha motif/pointed domain	NA	lightyellow
Bcin01g10900.1	NA	NA	brown
Bcin01g10910.1	Major facilitator superfamily + Major facilitator superfamily domain	NA	greenyellow
Bcin01g10920.1	Wax synthase domain	NA	lightyellow
Bcin01g10930.1	BRCT domain + AT hook, DNA-binding motif + Microcephalin-like	NA	grey
Bcin01g10930.2	BRCT domain + AT hook, DNA-binding motif + Microcephalin-like	NA	darkgreen
Bcin01g10930.3	BRCT domain + AT hook, DNA-binding motif + Microcephalin-like	NA	grey
Bcin01g10940.1	Cytochrome P450 + Cytochrome P450, conserved site	NA	darkgrey
Bcin01g10950.1	Bcjip5, similar to yeast JIP5, Protein required for biogenesis of the large ribosomal subunit; required for biogenesis of the large ribosomal subunit; interacts with proteins involved in RNA processing, ribosome biogenesis, ubiquitination and demethylation; similar to WDR55, a human WD repeat protein; essential gene [Source:SGD;Acc:S000006373]	Bcjip5	darkgreen
Bcin01g10960.1	Zn(2)-C6 fungal-type DNA-binding domain + Protein of unknown function DUF3468	NA	lightyellow
Bcin01g10970.1	Bccet1, similar to yeast CET1, RNA 5'-triphosphatase involved in mRNA 5' capping; subunit of the mRNA capping enzyme, which is a heterotetramer composed of a Cet1p homodimer and two molecules of the guanylyltransferase Ceg1p; Cet1p also has a role in regulation of RNA pol II pausing at promoter-proximal sites; interaction between Cet1p and Ceg1p is required for Ceg1p nuclear import; mammalian enz…	Bccet1	lightgreen
Bcin01g10980.1	Bcrpn2, similar to yeast RPN2, Subunit of the 26S proteasome; substrate of the N-acetyltransferase Nat1p; protein abundance increases in response to DNA replication stress [Source:SGD;Acc:S000001337]	Bcrpn2	darkgreen
Bcin01g10990.1	Permease, cytosine/purines, uracil, thiamine, allantoin + Nucleobase cation symporter-1, NCS1	NA	brown
Bcin01g10990.2	Permease, cytosine/purines, uracil, thiamine, allantoin + Nucleobase cation symporter-1, NCS1	NA	darkmagenta
Bcin01g11000.1	NA	NA	darkturquoise
Bcin01g11000.2	NA	NA	darkgreen
Bcin01g11010.1	Cytochrome P450 + Cytochrome P450, E-class, group IV	NA	darkturquoise
Bcin01g11020.1	Cytochrome b5-like heme/steroid binding domain + Oxidoreductase FAD/NAD(P)-binding + NADH:cytochrome b5 reductase (CBR) + Oxidoreductase, FAD-binding domain + Ferredoxin reductase-type FAD-binding domain + Riboflavin synthase-like beta-barrel + Cytochrome b5, heme-binding site	NA	darkturquoise
Bcin01g11030.1	LDLR class B repeat + 3-hydroxyacyl-CoA dehydrogenase, C-terminal + 3-hydroxyacyl-CoA dehydrogenase, NAD binding + 6-phosphogluconate dehydrogenase C-terminal domain-like + Six-bladed beta-propeller, TolB-like + 6-phosphogluconate dehydrogenase, domain 2 + NAD(P)-binding domain	NA	darkgrey
Bcin01g11040.1	Bacterial alpha-L-rhamnosidase + Six-hairpin glycosidase-like + Galactose-binding domain-like	NA	black
Bcin01g11050.1	Six-bladed beta-propeller, TolB-like	NA	coral2
Bcin01g11060.1	NA	NA	coral2
Bcin01g11070.1	NA	NA	darkgrey
Bcin01g11080.1	NA	NA	darkmagenta
Bcin01g11090.1	NA	NA	grey
Bcin01g11090.2	NA	NA	firebrick4
Bcin01g11100.1	NA	NA	greenyellow
Bcin01g11110.1	Nicotinamide riboside kinase + P-loop containing nucleoside triphosphate hydrolase	NA	darkturquoise
Bcin01g11120.1	Cyclin-like	NA	darkgreen
Bcin01g11130.1	NA	NA	darkturquoise
Bcin01g11140.1	S-adenosyl-L-methionine-dependent methyltransferase	NA	antiquewhite4
Bcin01g11150.1	Pectinesterase, catalytic + Pectin lyase fold/virulence factor + Pectin lyase fold + Pectinesterase, Asp active site	NA	antiquewhite4
Bcin01g11160.1	Glycoside hydrolase, family 28 + Pectin lyase fold/virulence factor + Pectin lyase fold	NA	antiquewhite4
Bcin01g11170.1	Peptidase M28	NA	lightyellow
Bcin01g11170.2	Peptidase M28	NA	grey
Bcin01g11180.1	NA	NA	cyan
Bcin01g11190.1	NA	NA	skyblue2
Bcin01g11200.1	Major facilitator superfamily + Major facilitator superfamily domain	NA	darkturquoise
Bcin01g11200.2	Major facilitator superfamily + Major facilitator superfamily domain	NA	grey
Bcin01g11210.1	NA	NA	grey
Bcin01g11210.2	NA	NA	grey
Bcin01g11210.3	NA	NA	darkgrey
Bcin01g11220.1	Glycoside hydrolase, family 17 + Glycoside hydrolase, catalytic domain + Glycoside hydrolase superfamily	NA	yellow4
Bcin01g11230.1	Cytochrome c oxidase assembly protein COX14	NA	black
Bcin01g11240.1	Protein of unknown function DUF2458	NA	darkturquoise
Bcin01g11250.1	NA	NA	brown
Bcin01g11260.1	NA	NA	grey
Bcin01g11270.1	NADP-dependent oxidoreductase domain	NA	coral2
Bcin01g11280.1	Protein of unknown function DUF3425	NA	coral2
Bcin01g11290.1	Glycoside hydrolase, family 76 + Six-hairpin glycosidase-like + Six-hairpin glycosidase	NA	darkturquoise
Bcin01g11300.1	Ser-Thr-rich glycosyl-phosphatidyl-inositol-anchored membrane family	NA	cyan
Bcin01g11310.1	Bcgod2, Glucose oxidase	Bcgod2	lightyellow
Bcin01g11320.1	NA	NA	darkturquoise
Bcin01g11330.1	Bcgtb1, similar to yeast GTB1, Glucosidase II beta subunit, forms a complex with alpha subunit Rot2p; involved in removal of two glucose residues from N-linked glycans during glycoprotein biogenesis in the ER; relocalizes from ER to cytoplasm upon DNA replication stress [Source:SGD;Acc:S000002629]	Bcgtb1	cyan
Bcin01g11340.1	NA	NA	darkturquoise
Bcin01g11340.2	NA	NA	lightyellow
Bcin01g11340.3	NA	NA	darkmagenta
Bcin01g11340.4	NA	NA	grey
Bcin01g11350.1	Protein of unknown function DUF602 + Zinc finger, RING/FYVE/PHD-type + Replication termination factor 2, RING-finger	NA	darkturquoise
Bcin01g11360.1	BcTOR, Target of rapamycin (Xiong et al., 2019)	NA	darkgreen
Bcin01g11370.1	DnaJ domain + DnaJ domain, conserved site	NA	grey
Bcin01g11380.1	Major facilitator superfamily + Major facilitator superfamily domain	NA	grey
Bcin01g11390.1	Carboxylesterase, type B + Carboxylesterase type B, active site + Alpha/Beta hydrolase fold	NA	antiquewhite4
Bcin01g11390.2	Carboxylesterase, type B + Carboxylesterase type B, active site + Alpha/Beta hydrolase fold	NA	lightyellow
Bcin01g11400.1	NA	NA	darkorange
Bcin01g11400.2	NA	NA	brown
Bcin01g11410.1	Zn(2)-C6 fungal-type DNA-binding domain	NA	lightyellow
Bcin01g11420.1	Bcgst22, Glutathione S-transferase	Bcgst22	darkturquoise
Bcin01g11430.1	Ketopantoate reductase ApbA/PanE + 6-phosphogluconate dehydrogenase C-terminal domain-like + 6-phosphogluconate dehydrogenase, domain 2 + Ketopantoate reductase, N-terminal domain + Ketopantoate reductase, C-terminal domain + NAD(P)-binding domain	NA	darkturquoise
Bcin01g11440.1	Tannase/feruloyl esterase	NA	brown
Bcin01g11450.1	Bcnrps7, Nonribosomal peptide synthetase	Bcnrps7	darkturquoise
Bcin01g11460.1	NA	NA	darkturquoise
Bcin01g11470.1	Calycin	NA	lavenderblush3
Bcin01g11470.2	Calycin	NA	lightyellow
Bcin01g11480.1	Cytochrome P450 + Oxidoreductase FAD/NAD(P)-binding + Cytochrome P450, E-class, group I + FAD-binding, type 1 + Flavodoxin/nitric oxide synthase + Ferredoxin reductase-type FAD-binding domain + Riboflavin synthase-like beta-barrel + Cytochrome P450, conserved site + NADPH-cytochrome p450 reductase, FAD-binding, alpha-helical domain-3 + Bifunctional cytochrome P450/NADPH--cytochrome P450 reductase…	NA	darkturquoise
Bcin01g11490.1	O-methyltransferase, family 2 + Winged helix-turn-helix DNA-binding domain + O-methyltransferase COMT-type + S-adenosyl-L-methionine-dependent methyltransferase	NA	lightyellow
Bcin01g11500.1	Alpha/beta hydrolase fold-1 + Alpha/Beta hydrolase fold	NA	lightyellow
Bcin01g11510.1	Zn(2)-C6 fungal-type DNA-binding domain	NA	lightyellow
Bcin01g11520.1	S-adenosyl-L-methionine-dependent methyltransferase	NA	darkturquoise
Bcin01g11530.1	GroES (chaperonin 10)-like + Alcohol dehydrogenase, C-terminal + NAD(P)-binding domain + Polyketide synthase, enoylreductase domain	NA	darkturquoise
Bcin01g11540.1	HpcH/HpaI aldolase/citrate lyase domain + Pyruvate/Phosphoenolpyruvate kinase-like domain	NA	darkturquoise
Bcin01g11550.1	Bcpks5, Polyketide synthase (PKS-NRPS)	Bcpks5	darkturquoise
Bcin01g11560.1	NA	NA	black
Bcin02g00002.1	NA	NA	lightyellow
Bcin02g00003.1	NA	NA	brown
Bcin02g00004.1	NA	NA	darkturquoise
Bcin02g00005.1	NA	NA	darkgreen
Bcin02g00006.1	NA	NA	darkturquoise
Bcin02g00007.1	NA	NA	darkturquoise
Bcin02g00007.2	NA	NA	bisque4
Bcin02g00008.1	NA	NA	darkturquoise
Bcin02g00009.1	NA	NA	darkgrey
Bcin02g00010.1	NA	NA	lightyellow
Bcin02g00011.1	NA	NA	grey
Bcin02g00012.1	NA	NA	grey
Bcin02g00013.1	Monooxygenase, FAD-binding + Pyridine nucleotide-disulphide oxidoreductase, FAD/NAD(P)-binding domain	NA	lightyellow
Bcin02g00014.1	GroES (chaperonin 10)-like + Alcohol dehydrogenase, C-terminal + NAD(P)-binding domain + Polyketide synthase, enoylreductase domain	NA	lightyellow
Bcin02g00015.1	NA	NA	lightyellow
Bcin02g00015.2	NA	NA	ivory
Bcin02g00016.1	AMP-dependent synthetase/ligase + Thioesterase + Acyl carrier protein-like + Polyketide synthase, thioesterase domain + Polyketide synthase, phosphopantetheine-binding domain + AMP-binding, conserved site + Alpha/Beta hydrolase fold	NA	lightyellow
Bcin02g00018.1	Intradiol ring-cleavage dioxygenase, core	NA	grey
Bcin02g00020.1	Heterokaryon incompatibility	NA	antiquewhite4
Bcin02g00020.2	Heterokaryon incompatibility	NA	antiquewhite4
Bcin02g00030.1	Zn(2)-C6 fungal-type DNA-binding domain + Transcription factor domain, fungi	NA	antiquewhite4
Bcin02g00040.1	Major facilitator superfamily + Major facilitator superfamily domain	NA	greenyellow
Bcin02g00050.1	Six-hairpin glycosidase-like + Glycosyl hydrolase, family 88 + Six-hairpin glycosidase	NA	brown
Bcin02g00060.1	Glycoside hydrolase, family 28 + Pectin lyase fold/virulence factor + Pectin lyase fold	NA	darkturquoise
Bcin02g00060.2	Glycoside hydrolase, family 28 + Pectin lyase fold/virulence factor + Pectin lyase fold	NA	darkgreen
Bcin02g00070.1	Alginate lyase domain + Chondroitin AC/alginate lyase	NA	antiquewhite4
Bcin02g00070.2	Alginate lyase domain + Chondroitin AC/alginate lyase	NA	antiquewhite4
Bcin02g00080.1	Sugar/inositol transporter + General substrate transporter + Sugar transporter, conserved site + Major facilitator superfamily domain	NA	antiquewhite4
Bcin02g00090.1	NA	NA	darkgreen
Bcin02g00100.1	Glucose/ribitol dehydrogenase + NAD(P)-binding domain + Short-chain dehydrogenase/reductase, conserved site	NA	brown
Bcin02g00110.1	Bcgcd14, similar to yeast GCD14, Subunit of tRNA (1-methyladenosine) methyltransferase; required, along with Gcd10p, for the modification of the adenine at position 58 in tRNAs, especially tRNAi-Met; first identified as a negative regulator of GCN4 expression [Source:SGD;Acc:S000003661]	Bcgcd14	black
Bcin02g00120.1	Aminoacyl-tRNA synthetase, class 1a, anticodon-binding + Rossmann-like alpha/beta/alpha sandwich fold + Cysteine-tRNA ligase + Cysteinyl-tRNA synthetase/mycothiol ligase + tRNA synthetases class I, catalytic domain	NA	darkgreen
Bcin02g00130.1	Zinc finger, C2H2 + Transcription factor domain, fungi + Zinc finger C2H2-type/integrase DNA-binding domain + Zinc finger, C2H2-like	NA	lightyellow
Bcin02g00140.1	Monooxygenase, FAD-binding + Pyridine nucleotide-disulphide oxidoreductase, FAD/NAD(P)-binding domain	NA	antiquewhite4
Bcin02g00150.1	Phospholipase/carboxylesterase/thioesterase + Alpha/Beta hydrolase fold	NA	grey
Bcin02g00160.1	Protein of unknown function DUF3759	NA	lightyellow
Bcin02g00170.1	Bcape1, similar to yeast APE1, Vacuolar aminopeptidase yscI; zinc metalloproteinase that belongs to the peptidase family M18; often used as a marker protein in studies of autophagy and cytosol to vacuole targeting (CVT) pathway; protein increases in abundance and relative distribution to cytoplasmic foci increases upon DNA replication stress [Source:SGD;Acc:S000001586]	Bcape1	cyan
Bcin02g00180.1	NA	NA	darkturquoise
Bcin02g00190.1	BcJar1, Histone 3 Lysine 4 (H3K4) demethylase	BcJar1	darkgreen
Bcin02g00190.2	BcJar1, Histone 3 Lysine 4 (H3K4) demethylase	BcJar1	lightyellow
Bcin02g00200.1	Bcslx1, similar to yeast SLX1, Endonuclease involved in DNA recombination and repair; subunit of a complex, with Slx4p, that hydrolyzes 5' branches from duplex DNA in response to stalled or converging replication forks; function overlaps with that of Sgs1p-Top3p [Source:SGD;Acc:S000000432]	Bcslx1	greenyellow
Bcin02g00210.1	Carboxylesterase, type B + Carboxylesterase type B, conserved site + Carboxylesterase type B, active site + Alpha/Beta hydrolase fold	NA	antiquewhite4
Bcin02g00220.1	FAD linked oxidase, N-terminal + Berberine/berberine-like + FAD-binding, type 2 + FAD-binding, type 2, subdomain 1 + CO dehydrogenase flavoprotein-like, FAD-binding, subdomain 2	NA	lightyellow
Bcin02g00230.1	Aldo/keto reductase, conserved site + Aldo/keto reductase subgroup + NADP-dependent oxidoreductase domain	NA	lightyellow
Bcin02g00240.1	Cytochrome P450 + Cytochrome P450, E-class, group IV + Cytochrome P450, conserved site	NA	lightyellow
Bcin02g00250.1	UbiA prenyltransferase family	NA	lightyellow
Bcin02g00260.1	NA	NA	greenyellow
Bcin02g00260.2	NA	NA	lightyellow
Bcin02g00270.1	EthD domain + Dimeric alpha-beta barrel	NA	lightyellow
Bcin02g00280.1	FAD linked oxidase, N-terminal + Berberine/berberine-like + FAD-binding, type 2 + CO dehydrogenase flavoprotein-like, FAD-binding, subdomain 2	NA	lightyellow
Bcin02g00290.1	Pyridine nucleotide-disulphide oxidoreductase, FAD/NAD(P)-binding domain	NA	lightyellow
Bcin02g00300.1	Mycolic acid cyclopropane synthase + S-adenosyl-L-methionine-dependent methyltransferase	NA	lightyellow
Bcin02g00300.2	Mycolic acid cyclopropane synthase + S-adenosyl-L-methionine-dependent methyltransferase	NA	thistle1
Bcin02g00300.3	Mycolic acid cyclopropane synthase + S-adenosyl-L-methionine-dependent methyltransferase	NA	darkgrey
Bcin02g00300.4	Mycolic acid cyclopropane synthase + S-adenosyl-L-methionine-dependent methyltransferase	NA	thistle1
Bcin02g00310.1	Bcgst7, Glutathione S-transferase	Bcgst7	darkturquoise
Bcin02g00320.1	D-isomer specific 2-hydroxyacid dehydrogenase, catalytic domain + D-isomer specific 2-hydroxyacid dehydrogenase, NAD-binding domain + NAD(P)-binding domain + D-isomer specific 2-hydroxyacid dehydrogenase, NAD-binding domain conserved site 1 + D-isomer specific 2-hydroxyacid dehydrogenase, NAD-binding domain conserved site	NA	greenyellow
Bcin02g00330.1	NA	NA	greenyellow
Bcin02g00340.1	NA	NA	grey
Bcin02g00350.1	Glycoside hydrolase, family 16 + Concanavalin A-like lectin/glucanase domain	NA	lightyellow
Bcin02g00360.1	Carbon-nitrogen hydrolase	NA	greenyellow
Bcin02g00370.1	Glycoside hydrolase, family 76 + Six-hairpin glycosidase-like + Six-hairpin glycosidase	NA	darkturquoise
Bcin02g00380.1	Conserved hypothetical protein CHP04076	NA	white
Bcin02g00390.1	Zn(2)-C6 fungal-type DNA-binding domain + Transcription factor domain, fungi	NA	black
Bcin02g00400.1	NADP-dependent oxidoreductase domain	NA	white
Bcin02g00410.1	Amino acid/polyamine transporter I + Amino acid permease/ SLC12A domain	NA	white
Bcin02g00420.2	Glycoside hydrolase, family 3, N-terminal + Glycoside hydrolase family 3 C-terminal domain + Glycoside hydrolase superfamily + Fibronectin type III-like domain	NA	antiquewhite4
Bcin02g00430.1	Glycoside hydrolase, family 71	NA	lightyellow
Bcin02g00430.2	Glycoside hydrolase, family 71	NA	darkgrey
Bcin02g00440.1	NA	NA	coral2
Bcin02g00450.1	NA	NA	antiquewhite4
Bcin02g00460.1	Cytochrome P450 + Cytochrome P450, E-class, group I + Cytochrome P450, conserved site	NA	ivory
Bcin02g00470.1	Glucose/ribitol dehydrogenase + NAD(P)-binding domain + Short-chain dehydrogenase/reductase, conserved site	NA	cyan
Bcin02g00480.1	NA	NA	darkgreen
Bcin02g00490.1	Ubiquitin-conjugating enzyme E2 + Ubiquitin-conjugating enzyme/RWD-like + Ubiquitin-conjugating enzyme, active site	NA	black
Bcin02g00500.1	NACHT-NTPase and P-loop NTPases, N-terminal domain + Ankyrin repeat + Ankyrin repeat-containing domain + P-loop containing nucleoside triphosphate hydrolase	NA	darkturquoise
Bcin02g00500.2	NACHT-NTPase and P-loop NTPases, N-terminal domain + Ankyrin repeat + Ankyrin repeat-containing domain + P-loop containing nucleoside triphosphate hydrolase	NA	brown
Bcin02g00510.1	NA	NA	grey
Bcin02g00520.1	Alpha-mannosyltransferase + Nucleotide-diphospho-sugar transferases + Glucose N-acetyltransferase 1	NA	darkgreen
Bcin02g00530.1	NA	NA	darkturquoise
Bcin02g00530.2	NA	NA	grey
Bcin02g00540.1	Alpha/beta hydrolase fold-3 + Alpha/Beta hydrolase fold	NA	lightpink4
Bcin02g00550.1	NA	NA	skyblue2
Bcin02g00560.1	NA	NA	brown
Bcin02g00570.1	Glycoside hydrolase, family 18, catalytic domain + Glycoside hydrolase, catalytic domain + Glycoside hydrolase superfamily	NA	cyan
Bcin02g00580.1	NA	NA	firebrick4
Bcin02g00580.3	NA	NA	lightyellow
Bcin02g00580.4	NA	NA	grey
Bcin02g00590.1	NA	NA	white
Bcin02g00600.1	Ankyrin repeat + Ankyrin repeat-containing domain	NA	grey
Bcin02g00610.1	NA	NA	brown
Bcin02g00620.1	Sugar/inositol transporter + General substrate transporter + Major facilitator superfamily domain	NA	lightyellow
Bcin02g00630.1	Bcsen2, similar to yeast SEN2, Subunit of the tRNA splicing endonuclease; tRNA splicing endonuclease is composed of Sen2p, Sen15p, Sen34p, and Sen54p; Sen2p contains the active site for tRNA 5' splice site cleavage and has similarity to Sen34p and to Archaeal tRNA splicing endonuclease [Source:SGD;Acc:S000004095]	Bcsen2	black
Bcin02g00640.1	Ceramide glucosyltransferase + Nucleotide-diphospho-sugar transferases	NA	cyan
Bcin02g00650.1	NA	NA	brown
Bcin02g00650.2	NA	NA	grey
Bcin02g00660.1	Bcsgt1, similar to yeast SGT1, Cochaperone protein; regulates activity of adenylyl cyclase Cyr1p; involved in kinetochore complex assembly; associates with the SCF (Skp1p/Cdc53p/F box protein) ubiquitin ligase complex; acts as a linker between Skp1p and HSP90 complexes; protein abundance increases in response to DNA replication stress [Source:SGD;Acc:S000005583]	Bcsgt1	darkturquoise
Bcin02g00670.1	Terpenoid cyclases/protein prenyltransferase alpha-alpha toroid + Squalene cyclase + Squalene cyclase, C-terminal + Squalene cyclase, N-terminal	NA	cyan
Bcin02g00680.1	Bcspo11, similar to yeast SPO11, Meiosis-specific protein that initiates meiotic recombination; initiates meiotic recombination by catalyzing the formation of double-strand breaks in DNA via a transesterification reaction; required for homologous chromosome pairing and synaptonemal complex formation [Source:SGD;Acc:S000001014]	Bcspo11	grey
Bcin02g00680.2	Bcspo11, similar to yeast SPO11, Meiosis-specific protein that initiates meiotic recombination; initiates meiotic recombination by catalyzing the formation of double-strand breaks in DNA via a transesterification reaction; required for homologous chromosome pairing and synaptonemal complex formation [Source:SGD;Acc:S000001014]	Bcspo11	greenyellow
Bcin02g00680.3	Bcspo11, similar to yeast SPO11, Meiosis-specific protein that initiates meiotic recombination; initiates meiotic recombination by catalyzing the formation of double-strand breaks in DNA via a transesterification reaction; required for homologous chromosome pairing and synaptonemal complex formation [Source:SGD;Acc:S000001014]	Bcspo11	grey
Bcin02g00690.1	NA	NA	greenyellow
Bcin02g00700.1	Glycoside hydrolase superfamily + Uncharacterised protein family, glycosyl hydrolase catalytic domain + Glycoside hydrolase, catalytic domain	NA	brown
Bcin02g00700.2	Glycoside hydrolase superfamily + Uncharacterised protein family, glycosyl hydrolase catalytic domain + Glycoside hydrolase, catalytic domain	NA	darkturquoise
Bcin02g00710.1	Bcsyg1, similar to yeast SYG1, Plasma membrane protein of unknown function; truncation and overexpression suppresses lethality of G-alpha protein deficiency [Source:SGD;Acc:S000001309]	Bcsyg1	lightyellow
Bcin02g00720.1	NA	NA	darkturquoise
Bcin02g00730.1	NA	NA	grey
Bcin02g00730.2	NA	NA	darkgreen
Bcin02g00740.1	Cation efflux protein + Cation efflux protein transmembrane domain + Cation efflux protein cytoplasmic domain	NA	yellow4
Bcin02g00750.1	SET domain	NA	lightyellow
Bcin02g00760.1	Methyltransferase type 11 + S-adenosyl-L-methionine-dependent methyltransferase	NA	darkturquoise
Bcin02g00770.1	NA	NA	darkturquoise
Bcin02g00780.1	Platelet-activating factor acetylhydrolase + Platelet-activating factor acetylhydrolase, eucaryote + Alpha/Beta hydrolase fold	NA	darkturquoise
Bcin02g00790.1	ABC transporter-like + AAA+ ATPase domain + ABC transporter type 1, transmembrane domain + ABC transporter, conserved site + P-loop containing nucleoside triphosphate hydrolase	NA	lightyellow
Bcin02g00800.1	Bcpic4, Gene with maximal expression at Complete colonization	Bcpic4	antiquewhite4
Bcin02g00810.1	Protein of unknown function DUF3328	NA	lightsteelblue
Bcin02g00810.2	Protein of unknown function DUF3328	NA	grey
Bcin02g00820.1	NA	NA	lightsteelblue
Bcin02g00830.1	Flavin monooxygenase-like + Pyridine nucleotide-disulphide oxidoreductase, FAD/NAD(P)-binding domain	NA	lightsteelblue
Bcin02g00840.1	Major facilitator superfamily + Major facilitator superfamily domain	NA	black
Bcin02g00850.1	Bcsla1, similar to yeast SLA1, Cytoskeletal protein binding protein; required for assembly of the cortical actin cytoskeleton; interacts with proteins regulating actin dynamics and proteins required for endocytosis; found in the nucleus and cell cortex; has 3 SH3 domains [Source:SGD;Acc:S000000103]	Bcsla1	lightyellow
Bcin02g00850.2	Bcsla1, similar to yeast SLA1, Cytoskeletal protein binding protein; required for assembly of the cortical actin cytoskeleton; interacts with proteins regulating actin dynamics and proteins required for endocytosis; found in the nucleus and cell cortex; has 3 SH3 domains [Source:SGD;Acc:S000000103]	Bcsla1	lightyellow
Bcin02g00860.1	NA	NA	lightyellow
Bcin02g00860.2	NA	NA	greenyellow
Bcin02g00870.1	Bcgst8, Glutathione S-transferase	Bcgst8	lightgreen
Bcin02g00880.1	WW domain	NA	grey
Bcin02g00880.2	WW domain	NA	darkgrey
Bcin02g00880.3	WW domain	NA	lightyellow
Bcin02g00890.1	GPI-Mannosyltransferase II co-activator, Pga1	NA	lightyellow
Bcin02g00900.1	Tubulin + Alpha tubulin + Tubulin/FtsZ, GTPase domain + Tubulin/FtsZ, C-terminal + Tubulin, conserved site + Tubulin/FtsZ, 2-layer sandwich domain + Tubulin, C-terminal	NA	cyan
Bcin02g00910.1	Bcede1, similar to yeast EDE1, Putative regulator of cytokinesis; also involved in endocytosis and has a network of interactions with other endocytic proteins; binds membranes in a ubiquitin-dependent manner; may also bind ubiquitinated membrane-associated proteins; interacts with Cmk2 and functions upstream of CMK2 in regulating non-apoptotic cell death [Source:SGD;Acc:S000000143]	Bcede1	lightyellow
Bcin02g00920.1	Bcrfc3, similar to yeast RFC3, Subunit of heteropentameric Replication factor C (RF-C); which is a DNA binding protein and ATPase that acts as a clamp loader of the proliferating cell nuclear antigen (PCNA) processivity factor for DNA polymerases delta and epsilon; relocalizes to the cytosol in response to hypoxia [Source:SGD;Acc:S000005234]	Bcrfc3	darkgreen
Bcin02g00930.1	NA	NA	grey
Bcin02g00940.1	NA	NA	grey
Bcin02g00950.1	Ubiquitin-conjugating enzyme E2-binding protein	NA	darkgrey
Bcin02g00950.2	Ubiquitin-conjugating enzyme E2-binding protein	NA	darkturquoise
Bcin02g00960.1	Domain of unknown function DUF4243	NA	lightyellow
Bcin02g00970.1	NA	NA	darkgrey
Bcin02g00980.1	NA	NA	darkgrey
Bcin02g00990.1	Ankyrin repeat + Asparaginase/glutaminase + Ankyrin repeat-containing domain + L-asparaginase, C-terminal domain + L-asparaginase, N-terminal	NA	black
Bcin02g01000.1	Nucleosome assembly protein (NAP)	NA	darkturquoise
Bcin02g01010.1	NA	NA	lightyellow
Bcin02g01020.1	Protein of unknown function DUF1688	NA	lightyellow
Bcin02g01030.1	Bcswa2, similar to yeast SWA2, Auxilin-like protein involved in vesicular transport; clathrin-binding protein required for uncoating of clathrin-coated vesicles [Source:SGD;Acc:S000002728]	Bcswa2	lightyellow
Bcin02g01040.1	DnaJ domain + DnaJ domain, conserved site	NA	darkturquoise
Bcin02g01050.1	NA	NA	darkgreen
Bcin02g01060.1	Bcynk1, similar to yeast YNK1, Nucleoside diphosphate kinase; catalyzes the transfer of gamma phosphates from nucleoside triphosphates, usually ATP, to nucleoside diphosphates by a mechanism that involves formation of an autophosphorylated enzyme intermediate; protein abundance increases in response to DNA replication stress [Source:SGD;Acc:S000001550]	Bcynk1	bisque4
Bcin02g01070.1	Bcrot2, similar to yeast ROT2, Glucosidase II catalytic subunit; required for normal cell wall synthesis; mutations in rot2 suppress tor2 mutations, and are synthetically lethal with rot1 mutations [Source:SGD;Acc:S000000433]	Bcrot2	darkgreen
Bcin02g01080.1	Large-conductance mechanosensitive channel	NA	greenyellow
Bcin02g01090.1	Bcyar1, similar to yeast YAR1, Ankyrin-repeat containing, nucleocytoplasmic shuttling chaperone; prevents aggregation of Rps3p in the cytoplasm, associates with free Rps3p in the cytoplasm and delivers it to the 90S in the nucleus; required for 40S ribosomal subunit export, biogenesis and adaptation to osmotic and oxidative stress; expression repressed by heat shock [Source:SGD;Acc:S000006160]	Bcyar1	black
Bcin02g01100.1	NA	NA	grey
Bcin02g01110.1	NA	NA	grey
Bcin02g01110.2	NA	NA	grey
Bcin02g01120.1	Glutathione-dependent formaldehyde-activating enzyme/centromere protein V + Mss4-like	NA	lightyellow
Bcin02g01130.1	NA	NA	lightyellow
Bcin02g01140.1	NA	NA	grey
Bcin02g01150.1	NA	NA	lightyellow
Bcin02g01160.1	Bcrlf2, similar to yeast RLF2, Largest subunit (p90) of the Chromatin Assembly Complex (CAF-1); chromatin assembly by CAF-1 is important for multiple processes including silencing at telomeres, mating type loci, and rDNA; maintenance of kinetochore structure; deactivation of the DNA damage checkpoint after DNA repair; chromatin dynamics during transcription; and repression of divergent noncoding …	Bcrlf2	cyan
Bcin02g01170.1	NA	NA	darkturquoise
Bcin02g01180.1	NA	NA	darkturquoise
Bcin02g01190.1	NA	NA	brown
Bcin02g01200.1	NA	NA	darkturquoise
Bcin02g01210.1	BRCT domain	NA	darkturquoise
Bcin02g01220.1	ATPase, AAA-type, core + P-loop containing nucleoside triphosphate hydrolase	NA	darkgrey
Bcin02g01230.1	NA	NA	yellow4
Bcin02g01240.1	Polyketide cyclase SnoaL-like domain + NTF2-like domain	NA	darkturquoise
Bcin02g01240.2	Polyketide cyclase SnoaL-like domain + NTF2-like domain	NA	brown
Bcin02g01240.3	Polyketide cyclase SnoaL-like domain + NTF2-like domain	NA	grey
Bcin02g01250.1	RNA ligase/cyclic nucleotide phosphodiesterase	NA	lightgreen
Bcin02g01260.1	Cytochrome P450 + Cytochrome P450, E-class, group I + Cytochrome P450, conserved site	NA	darkgrey
Bcin02g01270.1	Sugar/inositol transporter + General substrate transporter + Sugar transporter, conserved site + Major facilitator superfamily domain	NA	darkmagenta
Bcin02g01270.2	Sugar/inositol transporter + General substrate transporter + Sugar transporter, conserved site + Major facilitator superfamily domain	NA	grey
Bcin02g01280.1	Bcrad24, similar to yeast RAD24, Checkpoint protein; involved in the activation of the DNA damage and meiotic pachytene checkpoints; subunit of a clamp loader that loads Rad17p-Mec3p-Ddc1p onto DNA; homolog of human and S. pombe Rad17 protein [Source:SGD;Acc:S000000975]	Bcrad24	darkgreen
Bcin02g01290.1	Pumilio RNA-binding repeat + Armadillo-like helical + Armadillo-type fold + Pumilio homology domain	NA	darkgreen
Bcin02g01290.2	Pumilio RNA-binding repeat + Armadillo-like helical + Armadillo-type fold + Pumilio homology domain	NA	darkgreen
Bcin02g01290.3	Pumilio RNA-binding repeat + Armadillo-like helical + Armadillo-type fold + Pumilio homology domain	NA	skyblue2
Bcin02g01290.4	Pumilio RNA-binding repeat + Armadillo-like helical + Armadillo-type fold + Pumilio homology domain	NA	darkturquoise
Bcin02g01300.1	Bcrsm27, similar to yeast RSM27, Mitochondrial ribosomal protein of the small subunit [Source:SGD;Acc:S000003447]	Bcrsm27	lightyellow
Bcin02g01310.1	Bcrnt1, similar to yeast RNT1, Nuclear dsRNA-specific ribonuclease (RNase III); involved in rDNA transcription, rRNA processing and U2 snRNA 3' end formation by cleavage of a stem-loop structure at the 3' end of U2 snRNA; involved in polyadenylation-independent transcription termination; involved in the cell wall stress response, regulating the degradation of cell wall integrity and morphogenesis…	Bcrnt1	lightgreen
Bcin02g01320.1	Acyl-CoA-binding protein, ACBP + FERM/acyl-CoA-binding protein, 3-helical bundle	NA	darkturquoise
Bcin02g01330.1	Glutathione-dependent formaldehyde-activating enzyme/centromere protein V + Mss4-like	NA	antiquewhite4
Bcin02g01330.2	Glutathione-dependent formaldehyde-activating enzyme/centromere protein V + Mss4-like	NA	greenyellow
Bcin02g01330.3	Glutathione-dependent formaldehyde-activating enzyme/centromere protein V + Mss4-like	NA	antiquewhite4
Bcin02g01340.1	NA	NA	lightyellow
Bcin02g01350.1	WLM + Ubiquitin-related domain	NA	darkturquoise
Bcin02g01360.1	Bcerd2, similar to yeast ERD2, HDEL receptor; an integral membrane protein that binds to the HDEL motif in proteins destined for retention in the endoplasmic reticulum; has a role in maintenance of normal levels of ER-resident proteins [Source:SGD;Acc:S000000136]	Bcerd2	cyan
Bcin02g01370.1	NADH:ubiquinone oxidoreductase, 75kDa subunit, conserved site + 2Fe-2S ferredoxin-type domain + Molybdopterin oxidoreductase + Molybdopterin oxidoreductase, 4Fe-4S domain + NADH:ubiquinone oxidoreductase, subunit G + Beta-grasp domain + NADH-quinone oxidoreductase, chain G, C-terminal + NADH:ubiquinone oxidoreductase, subunit G, iron-sulphur binding	NA	darkgreen
Bcin02g01380.1	NA	NA	darkorange
Bcin02g01390.1	Bcnrp1, similar to yeast NRP1, Putative RNA binding protein of unknown function; localizes to stress granules induced by glucose deprivation; predicted to be involved in ribosome biogenesis [Source:SGD;Acc:S000002326]	Bcnrp1	darkgreen
Bcin02g01400.1	NA	NA	black
Bcin02g01410.1	NA	NA	grey
Bcin02g01420.1	Glycosyl hydrolase, family 13, catalytic domain + Glycosyl hydrolase, family 13, all-beta + Glycoside hydrolase, catalytic domain + Alpha-amylase, domain of unknown function DUF1966, C-terminal + Glycoside hydrolase superfamily	NA	lightyellow
Bcin02g01430.1	Bcspc3, similar to yeast SPC3, Subunit of signal peptidase complex; complex catalyzes cleavage of N-terminal signal sequences of proteins targeted to the secretory pathway; homologous to mammalian SPC22/23; other members of the complex are Spc1p, Spc2p, and Sec11p [Source:SGD;Acc:S000004056]	Bcspc3	cyan
Bcin02g01440.1	Proteolipid membrane potential modulator	NA	coral2
Bcin02g01450.1	Carboxyl transferase + Acetyl-coenzyme A carboxyltransferase, N-terminal + Acetyl-coenzyme A carboxyltransferase, C-terminal + ClpP/crotonase-like domain	NA	antiquewhite4
Bcin02g01460.1	Bchfa1, similar to yeast HFA1, Mitochondrial acetyl-coenzyme A carboxylase; catalyzes production of malonyl-CoA in mitochondrial fatty acid biosynthesis; relocalizes from mitochondrion to cytoplasm upon DNA replication stress; HFA1 has a paralog, ACC1, that arose from the whole genome duplication [Source:SGD;Acc:S000004820]	Bchfa1	antiquewhite4
Bcin02g01470.1	Ankyrin repeat + Ankyrin repeat-containing domain + Mg2+ transporter protein, CorA-like/Zinc transport protein ZntB	NA	lightyellow
Bcin02g01470.2	Ankyrin repeat + Ankyrin repeat-containing domain + Mg2+ transporter protein, CorA-like/Zinc transport protein ZntB	NA	thistle1
Bcin02g01470.3	Ankyrin repeat + Ankyrin repeat-containing domain + Mg2+ transporter protein, CorA-like/Zinc transport protein ZntB	NA	firebrick4
Bcin02g01480.1	Heterokaryon incompatibility	NA	greenyellow
Bcin02g01490.1	NA	NA	antiquewhite4
Bcin02g01500.1	Major facilitator superfamily + Major facilitator superfamily domain	NA	darkturquoise
Bcin02g01510.1	WW domain	NA	darkturquoise
Bcin02g01510.2	WW domain	NA	black
Bcin02g01520.1	NA	NA	black
Bcin02g01530.1	NA	NA	lightyellow
Bcin02g01540.1	BccnA, Catalytic subunit of calcineurin	BccnA	cyan
Bcin02g01550.1	Basic-leucine zipper domain	NA	grey
Bcin02g01560.1	NA	NA	darkgrey
Bcin02g01560.2	NA	NA	lavenderblush3
Bcin02g01570.1	Amino acid/polyamine transporter I	NA	grey
Bcin02g01580.1	CoA-transferase family III + CoA-transferase family III domain	NA	antiquewhite4
Bcin02g01590.1	Protein of unknown function DUF1446	NA	antiquewhite4
Bcin02g01600.1	Heterokaryon incompatibility	NA	grey
Bcin02g01610.1	Bcnde3, External NADH dehydrogenase 3	Bcnde3	lightyellow
Bcin02g01610.2	Bcnde3, External NADH dehydrogenase 3	Bcnde3	lightyellow
Bcin02g01610.3	Bcnde3, External NADH dehydrogenase 3	Bcnde3	grey
Bcin02g01610.4	Bcnde3, External NADH dehydrogenase 3	Bcnde3	lightyellow
Bcin02g01620.1	NA	NA	greenyellow
Bcin02g01620.2	NA	NA	grey
Bcin02g01620.3	NA	NA	darkturquoise
Bcin02g01630.1	GNAT domain + Acyl-CoA N-acyltransferase	NA	lightyellow
Bcin02g01640.1	Glycoside hydrolase, clan GH-D + Glycoside hydrolase, family 27 + Glycosyl hydrolase, family 13, all-beta + Aldolase-type TIM barrel + Glycoside hydrolase superfamily	NA	darkturquoise
Bcin02g01650.1	Sugar/inositol transporter + General substrate transporter + Sugar transporter, conserved site + Major facilitator superfamily domain	NA	darkturquoise
Bcin02g01660.1	Amino acid transporter, transmembrane domain	NA	black
Bcin02g01670.1	NA	NA	darkturquoise
Bcin02g01680.1	Bcpks2, Polyketide synthase	Bcpks2	lightgreen
Bcin02g01690.1	Lipase, secreted + Putative lysophospholipase + Alpha/Beta hydrolase fold	NA	grey
Bcin02g01700.1	NA	NA	lightyellow
Bcin02g01710.1	Major facilitator superfamily + Major facilitator superfamily domain	NA	darkmagenta
Bcin02g01710.2	Major facilitator superfamily + Major facilitator superfamily domain	NA	lightyellow
Bcin02g01720.1	Phospholipase D/Transphosphatidylase + Phospholipase D family + Phospholipase D-like domain	NA	lightyellow
Bcin02g01730.1	GroES (chaperonin 10)-like + Alcohol dehydrogenase GroES-like + NAD(P)-binding domain + Polyketide synthase, enoylreductase domain	NA	greenyellow
Bcin02g01740.1	PQ-loop repeat	NA	bisque4
Bcin02g01750.1	DNA topoisomerase, type IA + Zinc finger, GRF-type	NA	lightyellow
Bcin02g01760.1	Bcade6, similar to yeast ADE6, Formylglycinamidine-ribonucleotide (FGAM)-synthetase; catalyzes a step in the 'de novo' purine nucleotide biosynthetic pathway [Source:SGD;Acc:S000003293]	Bcade6	darkgreen
Bcin02g01770.1	Opine dehydrogenase + 6-phosphogluconate dehydrogenase C-terminal domain-like + Glycerol-3-phosphate dehydrogenase, NAD-dependent, N-terminal + 6-phosphogluconate dehydrogenase, domain 2 + NAD(P)-binding domain	NA	firebrick4
Bcin02g01780.1	Methyltransferase type 11 + S-adenosyl-L-methionine-dependent methyltransferase	NA	firebrick4
Bcin02g01790.1	BctubB, Alpha-tubulin B	BctubB	cyan
Bcin02g01800.1	Arsenite-resistance protein 2 + Zinc finger, C2H2 + Protein of unknown function DUF3546 + Domain of unknown function DUF4187	NA	lightyellow
Bcin02g01800.2	Arsenite-resistance protein 2 + Zinc finger, C2H2 + Protein of unknown function DUF3546 + Domain of unknown function DUF4187	NA	lightyellow
Bcin02g01800.3	Arsenite-resistance protein 2 + Zinc finger, C2H2 + Protein of unknown function DUF3546 + Domain of unknown function DUF4187	NA	grey
Bcin02g01810.1	TspO/MBR-related protein	NA	greenyellow
Bcin02g01820.1	Bcort1, similar to yeast ORT1, Ornithine transporter of the mitochondrial inner membrane; exports ornithine from mitochondria as part of arginine biosynthesis; human ortholog is associated with hyperammonaemia-hyperornithinaemia-homocitrullinuria (HHH) syndrome [Source:SGD;Acc:S000005656]	Bcort1	lightgreen
Bcin02g01830.1	Bccgr1, similar to yeast CGR1, Protein involved in nucleolar integrity and processing of pre-rRNA; has a role in processing rRNA for the 60S ribosome subunit; transcript is induced in response to cytotoxic stress but not genotoxic stress; relocalizes from nucleus to nucleolus upon DNA replication stress [Source:SGD;Acc:S000002997]	Bccgr1	black
Bcin02g01840.1	NA	NA	lightyellow
Bcin02g01850.1	Phox homologous domain + Domain of unknown function DUF3818, PX-associated + PX-associated domain	NA	greenyellow
Bcin02g01860.1	Cytochrome P450 + Cytochrome P450, E-class, group I + Cytochrome P450, conserved site + Cytochrome P450, E-class, group IV	NA	grey
Bcin02g01860.2	Cytochrome P450 + Cytochrome P450, E-class, group I + Cytochrome P450, conserved site + Cytochrome P450, E-class, group IV	NA	grey
Bcin02g01860.3	Cytochrome P450 + Cytochrome P450, E-class, group I + Cytochrome P450, conserved site + Cytochrome P450, E-class, group IV	NA	skyblue2
Bcin02g01860.4	Cytochrome P450 + Cytochrome P450, E-class, group I + Cytochrome P450, conserved site + Cytochrome P450, E-class, group IV	NA	skyblue2
Bcin02g01870.1	NADH:flavin oxidoreductase/NADH oxidase, N-terminal + Aldolase-type TIM barrel	NA	darkturquoise
Bcin02g01880.1	NmrA-like domain + NAD(P)-binding domain	NA	yellow4
Bcin02g01890.1	RmlC-like cupin domain + RmlC-like jelly roll fold + ChrR-like cupin domain	NA	black
Bcin02g01900.1	Forkhead-associated (FHA) domain + Zn(2)-C6 fungal-type DNA-binding domain + Transcription factor domain, fungi	NA	greenyellow
Bcin02g01910.1	Methyltransferase domain	NA	black
Bcin02g01920.1	Bccct4, similar to yeast CCT4, Subunit of the cytosolic chaperonin Cct ring complex; related to Tcp1p, required for the assembly of actin and tubulins in vivo [Source:SGD;Acc:S000002302]	Bccct4	black
Bcin02g01930.1	Bcrpt1, similar to yeast RPT1, ATPase of the 19S regulatory particle of the 26S proteasome; one of six ATPases of the regulatory particle; involved in the degradation of ubiquitinated substrates; required for optimal CDC20 transcription; interacts with Rpn12p and Ubr1p; mutant has aneuploidy tolerance [Source:SGD;Acc:S000001628]	Bcrpt1	cyan
Bcin02g01940.1	Sugar/inositol transporter + General substrate transporter + Sugar transporter, conserved site + Major facilitator superfamily domain	NA	darkgrey
Bcin02g01950.1	NA	NA	darkgrey
Bcin02g01950.2	NA	NA	yellow4
Bcin02g01960.1	Cellulose-binding domain, fungal + Glycoside hydrolase, family 45 + RlpA-like double-psi beta-barrel domain	NA	antiquewhite4
Bcin02g01970.1	Enamine/imine deaminase YjgF-like + YjgF/Yer057p/UK114 family + Endoribonuclease L-PSP/chorismate mutase-like + YjgF-like protein, conserved site	NA	cyan
Bcin02g01980.1	Bcpmt4, Protein o-mannosyltransferase, subfamily PMT4	Bcpmt4	darkgreen
Bcin02g01990.1	NAD(P)-binding domain	NA	darkgrey
Bcin02g02000.1	Glycoside hydrolase, family 43 + Glycosyl hydrolase, five-bladed beta-propellor domain	NA	antiquewhite4
Bcin02g02010.1	Protein of unknown function DUF544 + MINDY deubiquitinase domain	NA	darkgreen
Bcin02g02020.1	Bcgcd10, similar to yeast GCD10, Subunit of tRNA (1-methyladenosine) methyltransferase with Gcd14p; required for the modification of the adenine at position 58 in tRNAs, especially tRNAi-Met; first identified as a negative regulator of GCN4 expression [Source:SGD;Acc:S000005006]	Bcgcd10	black
Bcin02g02030.1	Bcarc18, similar to yeast ARC18, Subunit of the ARP2/3 complex; ARP2/3 is required for the motility and integrity of cortical actin patches [Source:SGD;Acc:S000004362]	Bcarc18	cyan
Bcin02g02040.1	Glycoside hydrolase, family 61	NA	antiquewhite4
Bcin02g02050.1	Isochorismatase-like	NA	white
Bcin02g02060.1	Leucine-rich repeat domain, L domain-like	NA	greenyellow
Bcin02g02070.1	NA	NA	grey
Bcin02g02080.1	NA	NA	grey
Bcin02g02090.1	Methyltransferase type 11 + S-adenosyl-L-methionine-dependent methyltransferase	NA	lightyellow
Bcin02g02100.1	Cytochrome P450 + Cytochrome P450, E-class, group I + Cytochrome P450, conserved site	NA	greenyellow
Bcin02g02110.1	Bcrpe1, similar to yeast RPE1, D-ribulose-5-phosphate 3-epimerase; catalyzes a reaction in the non-oxidative part of the pentose-phosphate pathway; mutants are sensitive to oxidative stress [Source:SGD;Acc:S000003657]	Bcrpe1	bisque4
Bcin02g02120.1	Tyrosinase copper-binding domain + Uncharacterised domain, di-copper centre	NA	brown
Bcin02g02130.1	NA	NA	grey
Bcin02g02140.1	NA	NA	lightyellow
Bcin02g02150.1	Aminotransferase class V domain + Pyridoxal phosphate-dependent transferase, major region, subdomain 1 + Pyridoxal phosphate-dependent transferase, major region, subdomain 2 + Pyridoxal phosphate-dependent transferase	NA	cyan
Bcin02g02160.1	Bctpa1, similar to yeast TPA1, Poly(rA)-binding protein; involved in translation termination efficiency, mRNA poly(A) tail length and mRNA stability; interacts with Sup45p (eRF1), Sup35p (eRF3) and Pab1p; similar to human prolyl 4-hydroxylase OGFOD1; binds Fe(III) and 2-oxoglutarate [Source:SGD;Acc:S000000851]	Bctpa1	black
Bcin02g02170.1	Cytochrome P450 + Cytochrome P450, E-class, group II + Cytochrome P450, E-class, CYP52 + Cytochrome P450, conserved site	NA	grey
Bcin02g02180.1	NA	NA	lightyellow
Bcin02g02190.1	Lipase, GDXG, active site + Alpha/beta hydrolase fold-3 + Alpha/Beta hydrolase fold + Lipase, GDXG, putative serine active site	NA	lightgreen
Bcin02g02200.1	Forkhead-associated (FHA) domain + Protein kinase domain + Serine/threonine-protein kinase, active site + SMAD/FHA domain + Protein kinase-like domain + Protein kinase, ATP binding site + Calcium/calmodulin-dependent/calcium-dependent protein kinase	NA	darkgreen
Bcin02g02200.2	Forkhead-associated (FHA) domain + Protein kinase domain + Serine/threonine-protein kinase, active site + SMAD/FHA domain + Protein kinase-like domain + Protein kinase, ATP binding site + Calcium/calmodulin-dependent/calcium-dependent protein kinase	NA	grey
Bcin02g02210.1	Ser-Thr-rich glycosyl-phosphatidyl-inositol-anchored membrane family	NA	cyan
Bcin02g02210.2	Ser-Thr-rich glycosyl-phosphatidyl-inositol-anchored membrane family	NA	cyan
Bcin02g02220.1	NA	NA	lightyellow
Bcin02g02230.1	NA	NA	darkgrey
Bcin02g02240.1	Bcstt3, similar to yeast STT3, Subunit of the oligosaccharyltransferase complex of the ER lumen; complex catalyzes asparagine-linked glycosylation of newly synthesized proteins; forms a subcomplex with Ost3p and Ost4p and is directly involved in catalysis [Source:SGD;Acc:S000002990]	Bcstt3	cyan
Bcin02g02250.1	ATPase, F0 complex, subunit E, mitochondrial	NA	lightyellow
Bcin02g02260.1	WD40 repeat + WD40/YVTN repeat-like-containing domain + WD40-repeat-containing domain	NA	cyan
Bcin02g02270.1	Protein of unknown function DUF726 + Alpha/Beta hydrolase fold	NA	darkturquoise
Bcin02g02280.1	Peptidase C19, ubiquitin carboxyl-terminal hydrolase + Ubiquitin specific protease domain	NA	black
Bcin02g02290.1	Bctrm9, similar to yeast TRM9, tRNA methyltransferase; catalyzes modification of wobble bases in tRNA anticodons to 2, 5-methoxycarbonylmethyluridine and 5-methoxycarbonylmethyl-2-thiouridine; may act as part of a complex with Trm112p; deletion mutation increases translational infidelity, including amino acid misincorporation and -1 frameshifting, and also confers resistance to zymocin; null muta…	Bctrm9	darkturquoise
Bcin02g02300.1	SANT/Myb domain + Homeodomain-like + Myb-like domain + Myb domain	NA	cyan
Bcin02g02310.1	Bcalf1, similar to yeast ALF1, Alpha-tubulin folding protein; similar to mammalian cofactor B; Alf1p-GFP localizes to cytoplasmic microtubules; required for the folding of alpha-tubulin and may play an additional role in microtubule maintenance [Source:SGD;Acc:S000005092]	Bcalf1	cyan
Bcin02g02320.1	Oxidoreductase, N-terminal + NAD(P)-binding domain	NA	darkturquoise
Bcin02g02330.1	Zinc finger, RING-type + Zinc finger, RING/FYVE/PHD-type	NA	black
Bcin02g02340.1	NA	NA	cyan
Bcin02g02350.1	Bcmrp7, similar to yeast MRP7, Mitochondrial ribosomal protein of the large subunit [Source:SGD;Acc:S000004950]	Bcmrp7	lightyellow
Bcin02g02360.1	Bccyk3, similar to yeast CYK3, SH3-domain protein located in the bud neck and cytokinetic actin ring; relocalizes from bud neck to nucleus upon DNA replication stress; activates the chitin synthase activity of Chs2p during cytokinesis; suppressor of growth and cytokinesis defects of chs2 phospho-mutants [Source:SGD;Acc:S000002275]	Bccyk3	darkgreen
Bcin02g02370.1	Protein kinase domain + Protein kinase-like domain + Protein kinase, ATP binding site	NA	darkgreen
Bcin02g02380.1	Bcnrps4, Nonribosomal peptide synthetase	Bcnrps4	darkgrey
Bcin02g02390.1	Tetracycline resistance protein, TetA/multidrug resistance protein MdtG + Major facilitator superfamily + Major facilitator superfamily domain	NA	lightgreen
Bcin02g02400.1	Bcrad57, similar to yeast RAD57, Protein that stimulates strand exchange; stimulates strand exchange by stabilizing the binding of Rad51p to single-stranded DNA; involved in the recombinational repair of double-strand breaks in DNA during vegetative growth and meiosis; forms heterodimer with Rad55p [Source:SGD;Acc:S000002411]	Bcrad57	darkgreen
Bcin02g02410.1	Glycoside hydrolase, catalytic domain + Glycoside hydrolase superfamily + Uncharacterised protein family, glycosyl hydrolase catalytic domain	NA	cyan
Bcin02g02420.1	Acyltransferase ChoActase/COT/CPT	NA	darkgrey
Bcin02g02420.2	Acyltransferase ChoActase/COT/CPT	NA	darkgrey
Bcin02g02430.1	Carboxylesterase, type B + Carboxylesterase type B, active site + Alpha/Beta hydrolase fold	NA	darkturquoise
Bcin02g02440.1	Tannase/feruloyl esterase + Alpha/Beta hydrolase fold	NA	darkgrey
Bcin02g02450.1	NA	NA	grey
Bcin02g02460.1	NmrA-like domain + NAD(P)-binding domain	NA	darkturquoise
Bcin02g02470.1	VHS + CID domain + ENTH/VHS + Subunit of cleavage factor IA Pcf11	NA	darkgreen
Bcin02g02480.1	Proteinase inhibitor, propeptide + Peptidase S8 propeptide/proteinase inhibitor I9	NA	darkgrey
Bcin02g02490.1	Hook-related protein family	NA	cyan
Bcin02g02500.1	Bcmak10, similar to yeast MAK10, Non-catalytic subunit of N-terminal acetyltransferase of the NatC type; required for replication of dsRNA virus; expression is glucose-repressible [Source:SGD;Acc:S000000779]	Bcmak10	lightyellow
Bcin02g02510.1	ATPase, F1 complex, epsilon subunit, mitochondrial	NA	bisque4
Bcin02g02520.1	Bcqcr2, similar to yeast QCR2, Subunit 2 of ubiquinol cytochrome-c reductase (Complex III); Complex III is a component of the mitochondrial inner membrane electron transport chain; phosphorylated; transcription is regulated by Hap1p, Hap2p/Hap3p, and heme [Source:SGD;Acc:S000006395]	Bcqcr2	darkgrey
Bcin02g02530.1	Bcrpc82, similar to yeast RPC82, RNA polymerase III subunit C82 [Source:SGD;Acc:S000006394]	Bcrpc82	black
Bcin02g02540.1	Bcggc1, similar to yeast GGC1, Mitochondrial GTP/GDP transporter; essential for mitochondrial genome maintenance; has a role in mitochondrial iron transport; member of the mitochondrial carrier family [Source:SGD;Acc:S000002357]	Bcggc1	black
Bcin02g02550.1	Non-classical export protein 1	NA	grey
Bcin02g02560.1	NA	NA	darkgrey
Bcin02g02570.1	Bcatg8, Autophagy gene	Bcatg8	lightyellow
Bcin02g02580.1	Bccpd2, Coproporphyrinogen III oxidase	Bccpd2	darkturquoise
Bcin02g02580.2	Bccpd2, Coproporphyrinogen III oxidase	Bccpd2	darkgreen
Bcin02g02590.1	NA	NA	grey
Bcin02g02600.1	Bcrpn8, similar to yeast RPN8, Essential non-ATPase regulatory subunit of the 26S proteasome; has similarity to the human p40 proteasomal subunit and to another S. cerevisiae regulatory subunit, Rpn11p [Source:SGD;Acc:S000005787]	Bcrpn8	cyan
Bcin02g02610.1	Bcadk1, similar to yeast ADK1, Adenylate kinase, required for purine metabolism; localized to the cytoplasm and the mitochondria; lacks cleavable signal sequence; protein abundance increases in response to DNA replication stress [Source:SGD;Acc:S000002634]	Bcadk1	bisque4
Bcin02g02620.1	NA	NA	darkgrey
Bcin02g02630.1	Bcdnm1, similar to yeast DNM1, Dynamin-related GTPase involved in mitochondrial organization; required for mitochondrial fission and morphology; assembles on the cytoplasmic face of mitochondrial tubules at sites at which division will occur; also participates in endocytosis and regulating peroxisome abundance [Source:SGD;Acc:S000003924]	Bcdnm1	darkgreen
Bcin02g02640.1	Bcctf4, similar to yeast CTF4, Chromatin-associated protein; required for sister chromatid cohesion; interacts with DNA polymerase alpha (Pol1p) and may link DNA synthesis to sister chromatid cohesion [Source:SGD;Acc:S000006339]	Bcctf4	cyan
Bcin02g02650.1	WD40 repeat + WD40/YVTN repeat-like-containing domain + WD40-repeat-containing domain + WD40 repeat, conserved site + G-protein beta WD-40 repeat + PLAA/Doa1/Lub1	NA	cyan
Bcin02g02650.2	WD40 repeat + WD40/YVTN repeat-like-containing domain + WD40-repeat-containing domain + WD40 repeat, conserved site + G-protein beta WD-40 repeat + PLAA/Doa1/Lub1	NA	grey
Bcin02g02660.1	NA	NA	darkgreen
Bcin02g02670.1	Bop1, G protein-coupled receptor (GPCR) : Microbial opsin, opsin-like1, potential green light sensor	Bop1	darkgrey
Bcin02g02680.1	GATS-like ACT domain	NA	darkgreen
Bcin02g02690.1	CID domain + RNA polymerase II-binding domain + ENTH/VHS	NA	darkturquoise
Bcin02g02700.1	Protein of unknown function DUF4748	NA	darkturquoise
Bcin02g02710.1	Inositol polyphosphate-related phosphatase + Endonuclease/exonuclease/phosphatase + WD40/YVTN repeat-like-containing domain + WD40-repeat-containing domain	NA	darkgreen
Bcin02g02720.1	Glutathione-dependent formaldehyde-activating enzyme/centromere protein V + Mss4-like	NA	lightgreen
Bcin02g02730.1	Zn(2)-C6 fungal-type DNA-binding domain + Transcription factor domain, fungi	NA	greenyellow
Bcin02g02740.1	Bcyhm2, similar to yeast YHM2, Citrate and oxoglutarate carrier protein; exports citrate from and imports oxoglutarate into the mitochondrion, causing net export of NADPH reducing equivalents; also associates with mt nucleoids and has a role in replication and segregation of the mt genome [Source:SGD;Acc:S000004854]	Bcyhm2	bisque4
Bcin02g02750.1	Citrate synthase-like + Citrate synthase, eukaryotic + Citrate synthase-like, large alpha subdomain + Citrate synthase active site	NA	darkgreen
Bcin02g02760.1	Bcnrd1, similar to yeast NRD1, RNA-binding subunit of Nrd1 complex; complex interacts with exosome to mediate 3'-end formation of some mRNAs, snRNAs, snoRNAs, and CUTs; interacts with CTD of RNA pol II large subunit Rpo21p at phosphorylated Ser5 to direct transcription termination of non-polyadenylated transcripts; H3K4 trimethylation of transcribed regions by Set1p enhances recruitment of Nrd1p …	Bcnrd1	darkgreen
Bcin02g02770.1	NA	NA	lightgreen
Bcin02g02780.1	Bclcc13, Laccase/ Multicopper oxidase ; BcFET1, ferroxidase	Bclcc13;BcFET1	darkturquoise
Bcin02g02790.1	BcFTR1, membrane-bound iron permease	BcFTR1	darkgreen
Bcin02g02790.2	BcFTR1, membrane-bound iron permease	BcFTR1	darkgrey
Bcin02g02800.1	Conserved oligomeric Golgi complex subunit 8	NA	darkgreen
Bcin02g02810.1	Amidohydrolase 1 + Metal-dependent hydrolase	NA	lightyellow
Bcin02g02820.1	TRAM/LAG1/CLN8 homology domain	NA	cyan
Bcin02g02830.1	Uncharacterised protein family Cys-rich	NA	grey
Bcin02g02840.1	Bcptc6, Type 2C Ser/Thr phosphatase (PP2C)	Bcptc6	darkgreen
Bcin02g02850.1	Protein kinase-like domain + Fructosamine/Ketosamine-3-kinase	NA	darkgrey
Bcin02g02860.1	P-loop containing nucleoside triphosphate hydrolase	NA	grey
Bcin02g02860.2	P-loop containing nucleoside triphosphate hydrolase	NA	grey
Bcin02g02870.1	Bcmif2, similar to yeast MIF2, Protein required for structural integrity of elongating spindles; localizes to the kinetochore; interacts with histones H2A, H2B, and H4; phosphorylated by Ipl1p; orthologous to human centromere constitutive-associated network (CCAN) subunit CENP-C and fission yeast cnp3 [Source:SGD;Acc:S000001572]	Bcmif2	cyan
Bcin02g02880.1	Bcrnh201, similar to yeast RNH201, Ribonuclease H2 catalytic subunit; removes RNA primers during Okazaki fragment synthesis and errant ribonucleotides misincorporated during DNA replication; role in ribonucleotide excision repair; homolog of RNAse HI; related to human AGS4 which causes Aicardi-Goutieres syndrome [Source:SGD;Acc:S000005016]	Bcrnh201	cyan
Bcin02g02890.1	Bcnic96, similar to yeast NIC96, Linker nucleoporin component of the nuclear pore complex (NPC); also part of the NPC nuclear basket; contributes to nucleocytoplasmic transport and NPC biogenesis; forms stable associations with three FG-nucleoporins (Nsp1p, Nup57p, and Nup49p) [Source:SGD;Acc:S000001898]	Bcnic96	darkgreen
Bcin02g02900.1	Protein of unknown function DUF3425	NA	darkgreen
Bcin02g02900.2	Protein of unknown function DUF3425	NA	darkgreen
Bcin02g02910.1	Carbohydrate kinase, FGGY-related + Carbohydrate kinase, FGGY, N-terminal + Carbohydrate kinase, FGGY, C-terminal	NA	coral2
Bcin02g02910.2	Carbohydrate kinase, FGGY-related + Carbohydrate kinase, FGGY, N-terminal + Carbohydrate kinase, FGGY, C-terminal	NA	grey
Bcin02g02920.1	Bcrpt6, similar to yeast RPT6, ATPase of the 19S regulatory particle of the 26S proteasome; one of six ATPases of the regulatory particle; involved in the degradation of ubiquitinated substrates; bound by ubiquitin-protein ligases Ubr1p and Ufd4p; localized mainly to the nucleus throughout the cell cycle; protein abundance increases in response to DNA replication stress [Source:SGD;Acc:S000003016]	Bcrpt6	cyan
Bcin02g02930.1	Bcvnx1, similar to yeast VNX1, Calcium/H+ antiporter localized to the endoplasmic reticulum membrane; member of the calcium exchanger (CAX) family; potential Cdc28p substrate [Source:SGD;Acc:S000005265]	Bcvnx1	lightyellow
Bcin02g02940.1	NAD-dependent epimerase/dehydratase, N-terminal domain + NAD(P)-binding domain	NA	lightgreen
Bcin02g02950.1	F-box domain	NA	darkgreen
Bcin02g02960.1	Heat shock factor (HSF)-type, DNA-binding + Winged helix-turn-helix DNA-binding domain + Heat shock transcription factor family	NA	darkgreen
Bcin02g02960.2	Heat shock factor (HSF)-type, DNA-binding + Winged helix-turn-helix DNA-binding domain + Heat shock transcription factor family	NA	darkgreen
Bcin02g02960.3	Heat shock factor (HSF)-type, DNA-binding + Winged helix-turn-helix DNA-binding domain + Heat shock transcription factor family	NA	grey
Bcin02g02960.4	Heat shock factor (HSF)-type, DNA-binding + Winged helix-turn-helix DNA-binding domain + Heat shock transcription factor family	NA	darkgrey
Bcin02g02970.1	WD40/YVTN repeat-like-containing domain + WD40-repeat-containing domain	NA	lightgreen
Bcin02g02980.1	Dimeric alpha-beta barrel	NA	darkgreen
Bcin02g02990.1	WD40 repeat + WD40/YVTN repeat-like-containing domain + WD40-repeat-containing domain	NA	darkgreen
Bcin02g03000.1	Major facilitator superfamily + Major facilitator superfamily domain	NA	greenyellow
Bcin02g03010.1	Nitrilase/cyanide hydratase, conserved site + Carbon-nitrogen hydrolase	NA	darkgreen
Bcin02g03020.1	Zn(2)-C6 fungal-type DNA-binding domain + Transcription factor domain, fungi	NA	darkgreen
Bcin02g03030.1	Haem-containing dehydratase	NA	darkgreen
Bcin02g03040.1	Adenosine/AMP deaminase domain + Metal-dependent hydrolase	NA	darkturquoise
Bcin02g03050.1	Major facilitator superfamily + Major facilitator superfamily domain	NA	ivory
Bcin02g03060.1	BcppoA80, Fatty acid oxygenase	BcppoA80	greenyellow
Bcin02g03070.1	Acyltransferase 3	NA	lightyellow
Bcin02g03080.1	Succinate dehydrogenase/Fumarate reductase, transmembrane subunit + Succinate dehydrogenase, cytochrome b556 subunit + Succinate dehydrogenase, cytochrome b subunit, conserved site	NA	cyan
Bcin02g03090.1	Glycoside hydrolase, family 1 + Glycoside hydrolase, catalytic domain + Glycoside hydrolase superfamily + Glycosyl hydrolases family 1, N-terminal conserved site	NA	antiquewhite4
Bcin02g03100.1	tRNA-guanine(15) transglycosylase-like	NA	black
Bcin02g03110.1	LCCL domain	NA	darkgreen
Bcin02g03120.1	NA	NA	grey
Bcin02g03130.1	NA	NA	grey
Bcin02g03140.1	RTA-like protein	NA	brown
Bcin02g03150.1	Bcrtt109, similar to yeast RTT109, Histone acetyltransferase; critical for cell survival in the presence of DNA damage during S phase; prevents hyper-amplification of rDNA; acetylates H3-K56 and H3-K9; involved in non-homologous end joining and in regulation of Ty1 transposition; interacts physically with Vps75p [Source:SGD;Acc:S000003925]	Bcrtt109	darkgreen
Bcin02g03160.1	Ribonuclease III domain	NA	black
Bcin02g03170.1	NA	NA	lightyellow
Bcin02g03180.1	Bcspe2, similar to yeast SPE2, S-adenosylmethionine decarboxylase; required for the biosynthesis of spermidine and spermine; cells lacking Spe2p require spermine or spermidine for growth in the presence of oxygen but not when grown anaerobically [Source:SGD;Acc:S000005412]	Bcspe2	black
Bcin02g03190.1	Gamma-tubulin complex component protein	NA	darkgreen
Bcin02g03200.1	Bcktr4, similar to yeast KTR4, Putative mannosyltransferase involved in protein glycosylation; member of the KRE2/MNT1 mannosyltransferase family of type II membrane proteins with a short cytoplasmic N-terminus, a membrane-spanning region and a highly conserved catalytic lumenal domain [Source:SGD;Acc:S000000403]	Bcktr4	cyan
Bcin02g03210.1	Beta-lactamase-related + Beta-lactamase/transpeptidase-like	NA	antiquewhite4
Bcin02g03220.1	Bcaqp5, Aquaporin	Bcaqp5	darkturquoise
Bcin02g03230.1	NA	NA	darkturquoise
Bcin02g03240.1	Zn(2)-C6 fungal-type DNA-binding domain + Transcription factor domain, fungi	NA	darkturquoise
Bcin02g03250.1	WD40 repeat + WD40/YVTN repeat-like-containing domain + WD40-repeat-containing domain + WD40 repeat, conserved site + G-protein beta WD-40 repeat	NA	black
Bcin02g03260.1	Alpha/beta hydrolase fold-3 + Alpha/Beta hydrolase fold	NA	grey
Bcin02g03270.1	Aminotransferase, class I/classII + Pyridoxal phosphate-dependent transferase, major region, subdomain 1 + Pyridoxal phosphate-dependent transferase, major region, subdomain 2 + Pyridoxal phosphate-dependent transferase	NA	darkturquoise
Bcin02g03280.1	Bccfd1, similar to yeast CFD1, Highly conserved iron-sulfur cluster binding protein; localized in the cytoplasm; forms a complex with Nbp35p that is involved in iron-sulfur protein assembly in the cytosol [Source:SGD;Acc:S000001265]	Bccfd1	grey
Bcin02g03290.1	NA	NA	lightyellow
Bcin02g03300.1	Bctra1, similar to yeast TRA1, Subunit of SAGA and NuA4 histone acetyltransferase complexes; interacts with acidic activators (e.g., Gal4p) which leads to transcription activation; similar to human TRRAP, which is a cofactor for c-Myc mediated oncogenic transformation [Source:SGD;Acc:S000001141]	Bctra1	darkgreen
Bcin02g03310.1	Nicotianamine synthase + S-adenosyl-L-methionine-dependent methyltransferase	NA	darkturquoise
Bcin02g03310.2	Nicotianamine synthase + S-adenosyl-L-methionine-dependent methyltransferase	NA	black
Bcin02g03310.3	Nicotianamine synthase + S-adenosyl-L-methionine-dependent methyltransferase	NA	lightgreen
Bcin02g03310.4	Nicotianamine synthase + S-adenosyl-L-methionine-dependent methyltransferase	NA	brown
Bcin02g03320.1	Bchap2, similar to yeast HAP2, Subunit of the Hap2p/3p/4p/5p CCAAT-binding complex; complex is heme-activated and glucose-repressed; complex is a transcriptional activator and global regulator of respiratory gene expression; contains sequences sufficient for both complex assembly and DNA binding [Source:SGD;Acc:S000003206]	Bchap2	darkturquoise
Bcin02g03330.1	Voltage-dependent anion channel	NA	darkgrey
Bcin02g03340.1	Bcrna1, similar to yeast RNA1, GTPase activating protein (GAP) for Gsp1p; involved in nuclear transport [Source:SGD;Acc:S000004848]	Bcrna1	darkgreen
Bcin02g03350.1	Bccox17, COX copper chaperone	Bccox17	darkturquoise
Bcin02g03350.2	Bccox17, COX copper chaperone	Bccox17	darkgrey
Bcin02g03360.1	Bcsec10, similar to yeast SEC10, Essential 100kDa subunit of the exocyst complex; the exocyst mediates polarized targeting and tethering of post-Golgi secretory vesicles to active sites of exocytosis at the plasma membrane prior to SNARE-mediated fusion [Source:SGD;Acc:S000004156]	Bcsec10	cyan
Bcin02g03370.1	Bcnus1, similar to yeast NUS1, Putative prenyltransferase; required for cell viability; proposed to be involved in protein trafficking because tet-repressible mutant shows accumulation of hypoglycosylated forms of CPY [Source:SGD;Acc:S000002352]	Bcnus1	darkgreen
Bcin02g03380.1	Oxoglutarate/iron-dependent dioxygenase + Alpha-ketoglutarate-dependent dioxygenase AlkB-like	NA	grey
Bcin02g03380.2	Oxoglutarate/iron-dependent dioxygenase + Alpha-ketoglutarate-dependent dioxygenase AlkB-like	NA	darkturquoise
Bcin02g03390.1	Bctrm5, similar to yeast TRM5, tRNA(m(1)G37)methyltransferase; methylates a tRNA base adjacent to the anticodon that has a role in prevention of frameshifting; highly conserved across Archaea, Bacteria, and Eukarya [Source:SGD;Acc:S000001112]	Bctrm5	black
Bcin02g03400.1	Protein of unknown function DUF1752, fungi	NA	darkturquoise
Bcin02g03410.1	Bcpso2, similar to yeast PSO2, Nuclease required for DNA single- and double-strand break repair; acts at a post-incision step in repair of breaks that result from interstrand cross-links produced by a variety of mono- and bi-functional psoralen derivatives; induced by UV-irradiation; forms nuclear foci upon DNA replication stress [Source:SGD;Acc:S000004745]	Bcpso2	darkturquoise
Bcin02g03420.1	Bclsm2, similar to yeast LSM2, Lsm (Like Sm) protein; part of heteroheptameric complexes (Lsm2p-7p and either Lsm1p or 8p): cytoplasmic Lsm1p complex involved in mRNA decay; nuclear Lsm8p complex part of U6 snRNP and possibly involved in processing tRNA, snoRNA, and rRNA; relocalizes from nucleus to cytoplasmic foci upon DNA replication stress [Source:SGD;Acc:S000000122]	Bclsm2	bisque4
Bcin02g03430.1	Nucleotide exchange factor Sil1, fungi	NA	cyan
Bcin02g03440.1	Chromo domain-like + Chromo domain	NA	cyan
Bcin02g03450.1	NA	NA	bisque4
Bcin02g03460.1	Bcrpc25, similar to yeast RPC25, RNA polymerase III subunit C25; required for transcription initiation; forms a heterodimer with Rpc17p; paralog of Rpb7p [Source:SGD;Acc:S000001627]	Bcrpc25	black
Bcin02g03470.1	Zinc finger, CCCH-type	NA	darkgreen
Bcin02g03480.1	Alpha/beta hydrolase fold-3 + Alpha/Beta hydrolase fold	NA	greenyellow
Bcin02g03490.1	Bccys3, similar to yeast CYS3, Cystathionine gamma-lyase; catalyzes one of the two reactions involved in the transsulfuration pathway that yields cysteine from homocysteine with the intermediary formation of cystathionine; protein abundance increases in response to DNA replication stress [Source:SGD;Acc:S000000010]	Bccys3	black
Bcin02g03500.1	Zn(2)-C6 fungal-type DNA-binding domain + Protein of unknown function DUF3468	NA	darkturquoise
Bcin02g03510.1	NA	NA	darkgrey
Bcin02g03520.1	Chromatin SPT2	NA	darkturquoise
Bcin02g03530.1	Ribosomal protein L12 family	NA	lightyellow
Bcin02g03540.1	Bcrps15, similar to yeast RPS15, Protein component of the small (40S) ribosomal subunit; homologous to mammalian ribosomal protein S15 and bacterial S19 [Source:SGD;Acc:S000005400]	Bcrps15	lightyellow
Bcin02g03550.1	Mg2+ transporter protein, CorA-like/Zinc transport protein ZntB + Alpha/Beta hydrolase fold	NA	darkturquoise
Bcin02g03550.2	Mg2+ transporter protein, CorA-like/Zinc transport protein ZntB + Alpha/Beta hydrolase fold	NA	darkgrey
Bcin02g03560.1	General substrate transporter + Major facilitator superfamily domain	NA	black
Bcin02g03570.1	Bchpm1, similar to yeast HPM1, AdoMet-dependent methyltransferase; involved in a novel 3-methylhistidine modification of ribosomal protein Rpl3p; seven beta-strand MTase family member; null mutant exhibits a weak vacuolar protein sorting defect and caspofungin resistance [Source:SGD;Acc:S000001372]	Bchpm1	darkgrey
Bcin02g03580.1	Bcnop12, similar to yeast NOP12, Nucleolar protein involved in pre-25S rRNA processing; also involved in biogenesis of large 60S ribosomal subunit; contains an RNA recognition motif (RRM); binds to Ebp2; similar to Nop13p and Nsr1p [Source:SGD;Acc:S000005401]	Bcnop12	black
Bcin02g03590.1	Bcdep1, similar to yeast DEP1, Component of the Rpd3L histone deacetylase complex; required for diauxic shift-induced histone H2B deposition onto rDNA genes; transcriptional modulator involved in regulation of structural phospholipid biosynthesis genes and metabolically unrelated genes, as well as maintenance of telomeres, mating efficiency, and sporulation [Source:SGD;Acc:S000000011]	Bcdep1	darkgreen
Bcin02g03600.1	Coiled-coil domain-containing protein 56	NA	lightyellow
Bcin02g03610.1	Bcpta1, similar to yeast PTA1, Subunit of holo-CPF; holo-CPF is a multiprotein complex and functional homolog of mammalian CPSF, required for the cleavage and polyadenylation of mRNA and snoRNA 3' ends; involved in pre-tRNA processing; binds to the phosphorylated CTD of RNAPII [Source:SGD;Acc:S000000041]	Bcpta1	darkgreen
Bcin02g03620.1	Zn(2)-C6 fungal-type DNA-binding domain + Transcription factor domain, fungi	NA	lightgreen
Bcin02g03630.1	Bcpdr11, similar to yeast PDR11, ATP-binding cassette (ABC) transporter; multidrug transporter involved in multiple drug resistance; mediates sterol uptake when sterol biosynthesis is compromised; regulated by Pdr1p; required for anaerobic growth; PDR11 has a paralog, AUS1, that arose from the whole genome duplication [Source:SGD;Acc:S000001275]	Bcpdr11	darkturquoise
Bcin02g03640.1	NA	NA	darkgreen
Bcin02g03650.1	NA	NA	lightgreen
Bcin02g03660.1	ATP-dependent (S)-NAD(P)H-hydrate dehydratase + Carbohydrate kinase, predicted, conserved site + Ribokinase-like	NA	coral2
Bcin02g03670.1	Glucose/ribitol dehydrogenase + NAD(P)-binding domain + Short-chain dehydrogenase/reductase, conserved site	NA	greenyellow
Bcin02g03680.1	NA	NA	grey
Bcin02g03690.1	NA	NA	greenyellow
Bcin02g03700.1	NA	NA	grey
Bcin02g03710.1	NA	NA	greenyellow
Bcin02g03730.1	NA	NA	grey
Bcin02g03740.1	NA	NA	grey
Bcin02g03740.2	NA	NA	grey
Bcin02g03750.1	NA	NA	grey
Bcin02g03760.1	NA	NA	grey
Bcin02g03770.1	Partial AB-hydrolase lipase domain + Alpha/Beta hydrolase fold	NA	lightyellow
Bcin02g03780.1	Bcpex6, similar to yeast PEX6, AAA-peroxin; heterodimerizes with AAA-peroxin Pex1p and participates in the recycling of peroxisomal signal receptor Pex5p from the peroxisomal membrane to the cystosol [Source:SGD;Acc:S000005273]	Bcpex6	black
Bcin02g03780.2	Bcpex6, similar to yeast PEX6, AAA-peroxin; heterodimerizes with AAA-peroxin Pex1p and participates in the recycling of peroxisomal signal receptor Pex5p from the peroxisomal membrane to the cystosol [Source:SGD;Acc:S000005273]	Bcpex6	lightyellow
Bcin02g03790.1	Aromatic amino acid beta-eliminating lyase/threonine aldolase + Pyridoxal phosphate-dependent transferase, major region, subdomain 1 + Pyridoxal phosphate-dependent transferase, major region, subdomain 2 + Pyridoxal phosphate-dependent transferase + Threonine aldolase	NA	cyan
Bcin02g03800.1	TAFII28-like protein + Histone-fold	NA	darkgreen
Bcin02g03810.1	Bcfol2, similar to yeast FOL2, GTP-cyclohydrolase I; catalyzes the first step in the folic acid biosynthetic pathway [Source:SGD;Acc:S000003499]	Bcfol2	greenyellow
Bcin02g03820.1	Bccdc8, similar to yeast CDC8, Thymidylate and uridylate kinase; functions in de novo biosynthesis of pyrimidine deoxyribonucleotides; converts dTMP to dTDP and dUMP to dUTP; essential for mitotic and meiotic DNA replication; homologous to S. pombe Tmp1p [Source:SGD;Acc:S000003818]	Bccdc8	cyan
Bcin02g03820.2	Bccdc8, similar to yeast CDC8, Thymidylate and uridylate kinase; functions in de novo biosynthesis of pyrimidine deoxyribonucleotides; converts dTMP to dTDP and dUMP to dUTP; essential for mitotic and meiotic DNA replication; homologous to S. pombe Tmp1p [Source:SGD;Acc:S000003818]	Bccdc8	grey
Bcin02g03830.1	Bctaf6, similar to yeast TAF6, Subunit (60 kDa) of TFIID and SAGA complexes; involved in transcription initiation of RNA polymerase II and in chromatin modification, similar to histone H4; relocalizes to the cytosol in response to hypoxia [Source:SGD;Acc:S000003080]	Bctaf6	darkgreen
Bcin02g03840.1	NA	NA	grey
Bcin02g03850.1	NA	NA	lightyellow
Bcin02g03860.1	Carboxylesterase, type B + Carboxylesterase type B, active site + Alpha/Beta hydrolase fold	NA	antiquewhite4
Bcin02g03870.1	Domain of unknown function DUF1996	NA	cyan
Bcin02g03880.1	ATP-dependent RNA helicase DEAD-box, conserved site + Helicase, C-terminal + DEAD/DEAH box helicase domain + Helicase superfamily 1/2, ATP-binding domain + RNA helicase, DEAD-box type, Q motif + P-loop containing nucleoside triphosphate hydrolase	NA	black
Bcin02g03890.1	Bcprp9, similar to yeast PRP9, Subunit of the SF3a splicing factor complex; required for spliceosome assembly; acts after the formation of the U1 snRNP-pre-mRNA complex [Source:SGD;Acc:S000002188]	Bcprp9	darkgreen
Bcin02g03900.1	SET domain	NA	grey
Bcin02g03900.3	SET domain	NA	grey
Bcin02g03910.1	Aldehyde dehydrogenase domain + Aldehyde/histidinol dehydrogenase + Aldehyde dehydrogenase N-terminal domain + Aldehyde dehydrogenase, C-terminal	NA	greenyellow
Bcin02g03920.1	NA	NA	lightyellow
Bcin02g03930.1	Bcoxa1, similar to yeast OXA1, Mitochondrial inner membrane insertase; mediates the insertion of both mitochondrial- and nuclear-encoded proteins from the matrix into the inner membrane; also has a role in insertion of carrier proteins into the inner membrane; acts as a voltage-gated ion channel, activated by substrate peptides; interacts with mitochondrial ribosomes; conserved from bacteria to a…	Bcoxa1	black
Bcin02g03940.1	Outer membrane protein, MIM1/TOM13, mitochondrial	NA	cyan
Bcin02g03950.1	Bcshp1, similar to yeast SHP1, UBX (ubiquitin regulatory X) domain-containing protein; regulates Glc7p phosphatase activity; shp1 mutants are impaired in growth and mitotic progression; functions in growth and mitotic progression require Cdc48p binding; mitotic phenotype is caused by reduced Glc7p activity; interacts with ubiquitylated proteins, required for degradation of a ubiquitylated model s…	Bcshp1	lightyellow
Bcin02g03960.1	EF-hand domain + Mechanosensitive ion channel MscS + Like-Sm (LSM) domain + EF-hand domain pair + Mechanosensitive ion channel MscS-like, plants/fungi	NA	black
Bcin02g03970.1	NTF2-like domain	NA	cyan
Bcin02g03970.2	NTF2-like domain	NA	lightyellow
Bcin02g03980.1	Proteasome component (PCI) domain + Winged helix-turn-helix DNA-binding domain	NA	cyan
Bcin02g03990.1	SGNH hydrolase-type esterase domain	NA	lightyellow
Bcin02g04000.1	Bcmps1, similar to yeast MPS1, Dual-specificity kinase; autophosphorylation required for function; required for spindle pole body (SPB) duplication and spindle checkpoint function; contributes to bi-orientation by promoting formation of force-generating kinetochore-microtubule attachments in meiosis I; substrates include SPB proteins Spc42p, Spc110p, and Spc98p, mitotic exit network protein Mob1p…	Bcmps1	darkgreen
Bcin02g04010.1	Bcjac1, similar to yeast JAC1, Specialized J-protein that functions in Fe-S cluster biogenesis; functions with Hsp70 in Fe-S cluster biogenesis in mitochondria; involved in iron metabolism; contains a J domain typical to J-type chaperones; localizes to the mitochondrial matrix [Source:SGD;Acc:S000002986]	Bcjac1	coral2
Bcin02g04020.1	Bcmnn10, similar to yeast MNN10, Subunit of a Golgi mannosyltransferase complex; complex mediates elongation of the polysaccharide mannan backbone; membrane protein of the mannosyltransferase family; other members of the complex are Anp1p, Mnn9p, Mnn11p, and Hoc1p [Source:SGD;Acc:S000002653]	Bcmnn10	darkgreen
Bcin02g04030.1	Apple-like	NA	darkturquoise
Bcin02g04040.1	NA	NA	darkturquoise
Bcin02g04050.1	NA	NA	grey
Bcin02g04050.2	NA	NA	grey
Bcin02g04060.1	NA	NA	lightyellow
Bcin02g04070.1	NA	NA	darkturquoise
Bcin02g04080.1	Bcprp4, similar to yeast PRP4, Splicing factor; component of the U4/U6-U5 snRNP complex [Source:SGD;Acc:S000006382]	Bcprp4	darkgreen
Bcin02g04090.1	Glycoside hydrolase, family 16 + Concanavalin A-like lectin/glucanase domain	NA	brown
Bcin02g04100.1	Glycosyl transferase, family 17	NA	bisque4
Bcin02g04110.1	Bcptc7, similar to yeast PTC7, Type 2C serine/threonine protein phosphatase (PP2C); alternatively spliced to create two mRNA isoforms; protein from spliced form localizes to the mitochondria while the one from the unspliced form is localized to the nuclear envelope; activates coenzyme Q6 biosynthesis by dephosphorylation of demethoxy-Q6 hydroxylase Coq7p [Source:SGD;Acc:S000001118]	Bcptc7	grey
Bcin02g04120.1	Bctfg2, similar to yeast TFG2, TFIIF (Transcription Factor II) middle subunit; involved in both transcription initiation and elongation of RNA polymerase II; homologous to human RAP30 [Source:SGD;Acc:S000003237]	Bctfg2	greenyellow
Bcin02g04130.1	Zinc finger, CCCH-type	NA	darkturquoise
Bcin02g04140.1	Basic-leucine zipper domain	NA	lightyellow
Bcin02g04150.1	Sel1-like + Tetratricopeptide-like helical domain	NA	greenyellow
Bcin02g04160.1	Bcnoc4, similar to yeast NOC4, Nucleolar protein; forms a complex with Nop14p that mediates maturation and nuclear export of 40S ribosomal subunits; relocalizes to the cytosol in response to hypoxia [Source:SGD;Acc:S000006348]	Bcnoc4	black
Bcin02g04170.1	Bcatp4, similar to yeast ATP4, Subunit b of the stator stalk of mitochondrial F1F0 ATP synthase; ATP synthase is a large, evolutionarily conserved enzyme complex required for ATP synthesis; contributes to the oligomerization of the complex, which in turn determines the shape of inner membrane cristae; phosphorylated [Source:SGD;Acc:S000005999]	Bcatp4	darkgrey
Bcin02g04180.1	Alpha/Beta hydrolase fold	NA	darkgreen
Bcin02g04180.2	Alpha/Beta hydrolase fold	NA	brown
Bcin02g04190.1	Bcnsa2, similar to yeast NSA2, Protein constituent of 66S pre-ribosomal particles; contributes to processing of the 27S pre-rRNA [Source:SGD;Acc:S000000928]	Bcnsa2	black
Bcin02g04200.1	Bcmrpl49, similar to yeast MRPL49, Mitochondrial ribosomal protein of the large subunit [Source:SGD;Acc:S000003632]	Bcmrpl49	black
Bcin02g04210.1	NA	NA	darkmagenta
Bcin02g04220.1	Ribosomal protein L4/L1e + Ribosomal protein L4/L1e, eukaryotic/archaeal, conserved site + Ribosomal protein L4 domain + 60S ribosomal protein L4, C-terminal domain	NA	black
Bcin02g04230.1	NA	NA	lightyellow
Bcin02g04230.2	NA	NA	lightyellow
Bcin02g04240.1	ELO family	NA	cyan
Bcin02g04250.1	Bccox6, similar to yeast COX6, Subunit VI of cytochrome c oxidase (Complex IV); Complex IV is the terminal member of the mitochondrial inner membrane electron transport chain; expression is regulated by oxygen levels [Source:SGD;Acc:S000001093]	Bccox6	grey
Bcin02g04250.2	Bccox6, similar to yeast COX6, Subunit VI of cytochrome c oxidase (Complex IV); Complex IV is the terminal member of the mitochondrial inner membrane electron transport chain; expression is regulated by oxygen levels [Source:SGD;Acc:S000001093]	Bccox6	bisque4
Bcin02g04250.3	Bccox6, similar to yeast COX6, Subunit VI of cytochrome c oxidase (Complex IV); Complex IV is the terminal member of the mitochondrial inner membrane electron transport chain; expression is regulated by oxygen levels [Source:SGD;Acc:S000001093]	Bccox6	grey
Bcin02g04260.1	Bculp2, similar to yeast ULP2, Peptidase that deconjugates Smt3/SUMO-1 peptides from proteins; plays a role in chromosome cohesion at centromeric regions and recovery from checkpoint arrest induced by DNA damage or DNA replication defects; potential Cdc28p substrate [Source:SGD;Acc:S000001293]	Bculp2	grey
Bcin02g04260.2	Bculp2, similar to yeast ULP2, Peptidase that deconjugates Smt3/SUMO-1 peptides from proteins; plays a role in chromosome cohesion at centromeric regions and recovery from checkpoint arrest induced by DNA damage or DNA replication defects; potential Cdc28p substrate [Source:SGD;Acc:S000001293]	Bculp2	darkturquoise
Bcin02g04270.1	Chromo/chromo shadow domain + Chromo domain-like + Histone deacetylase complex, subunit 2/3	NA	lightyellow
Bcin02g04280.1	WD40 repeat + NACHT nucleoside triphosphatase + WD40/YVTN repeat-like-containing domain + WD40-repeat-containing domain + Pyrrolo-quinoline quinone beta-propeller repeat + WD40 repeat, conserved site + G-protein beta WD-40 repeat + P-loop containing nucleoside triphosphate hydrolase	NA	darkgreen
Bcin02g04290.1	Concanavalin A-like lectin/glucanase domain + Alginate lyase 2	NA	darkgreen
Bcin02g04300.1	NA	NA	darkturquoise
Bcin02g04310.1	Zn(2)-C6 fungal-type DNA-binding domain	NA	lightyellow
Bcin02g04320.1	NA	NA	antiquewhite4
Bcin02g04330.1	NA	NA	lightyellow
Bcin02g04340.1	Leucine-rich repeat domain, L domain-like	NA	cyan
Bcin02g04350.1	NA	NA	grey
Bcin02g04360.1	Bcygh1, Yellow-green hydrolase, involved in DHN melanin biosynthesis	Bcygh1	lightyellow
Bcin02g04370.1	NA	NA	lightyellow
Bcin02g04380.1	Monooxygenase, FAD-binding + Pyridine nucleotide-disulphide oxidoreductase, FAD/NAD(P)-binding domain	NA	brown
Bcin02g04390.1	Bcrgs5, Regulator of G protein signalling	Bcrgs5	white
Bcin02g04400.1	Carbohydrate-binding WSC + Domain of unknown function DUF1996	NA	brown
Bcin02g04410.1	Exonuclease V	NA	brown
Bcin02g04410.2	Exonuclease V	NA	darkturquoise
Bcin02g04410.3	Exonuclease V	NA	darkturquoise
Bcin02g04420.1	Nucleoside phosphorylase domain	NA	darkturquoise
Bcin02g04430.1	Glucose/ribitol dehydrogenase + NAD(P)-binding domain	NA	grey
Bcin02g04440.1	Cellulose-binding domain, fungal	NA	antiquewhite4
Bcin02g04450.1	Bcalg9, similar to yeast ALG9, Mannosyltransferase, involved in N-linked glycosylation; catalyzes both the transfer of seventh mannose residue on B-arm and ninth mannose residue on the C-arm from Dol-P-Man to lipid-linked oligosaccharides; mutation of the human ortholog causes type 1 congenital disorders of glycosylation [Source:SGD;Acc:S000005163]	Bcalg9	darkgreen
Bcin02g04460.1	Bcnaf1, similar to yeast NAF1, RNA-binding protein required for the assembly of box H/ACA snoRNPs; thus required for pre-rRNA processing; forms a complex with Shq1p and interacts with H/ACA snoRNP components Nhp2p and Cbf5p; similar to Gar1p [Source:SGD;Acc:S000005068]	Bcnaf1	black
Bcin02g04470.1	Protein of unknown function DUF3445	NA	thistle1
Bcin02g04480.1	Mpv17/PMP22	NA	darkgreen
Bcin02g04490.1	Extradiol ring-cleavage dioxygenase, class III enzyme, subunit B + Extradiol aromatic ring-opening dioxygenase, DODA type	NA	antiquewhite4
Bcin02g04500.1	BTB/POZ-like + BTB/POZ fold	NA	darkturquoise
Bcin02g04510.1	Nitroreductase-like + Nitroreductase + Nitroreductase Frm2/Hbn1-like	NA	darkgrey
Bcin02g04520.1	Oxidoreductase FAD/NAD(P)-binding + Flavoprotein pyridine nucleotide cytochrome reductase + FAD-binding, type 1 + Ferredoxin reductase-type FAD-binding domain + Riboflavin synthase-like beta-barrel + NADPH-cytochrome p450 reductase, FAD-binding, alpha-helical domain-3	NA	darkgrey
Bcin02g04530.1	Sel1-like + Tetratricopeptide-like helical domain + Tetratricopeptide repeat	NA	grey
Bcin02g04530.2	Sel1-like + Tetratricopeptide-like helical domain + Tetratricopeptide repeat	NA	grey
Bcin02g04540.1	U3 snoRNA associated	NA	black
Bcin02g04550.1	NA	NA	antiquewhite4
Bcin02g04550.2	NA	NA	greenyellow
Bcin02g04560.1	Mg2+ transporter protein, CorA-like/Zinc transport protein ZntB	NA	yellow4
Bcin02g04570.1	NA	NA	darkorange
Bcin02g04580.1	NA	NA	darkturquoise
Bcin02g04590.1	GDP-fucose protein O-fucosyltransferase	NA	lightyellow
Bcin02g04600.1	Protein of unknown function DUF1349	NA	antiquewhite4
Bcin02g04600.2	Protein of unknown function DUF1349	NA	grey
Bcin02g04610.1	AMP-dependent synthetase/ligase + AMP-binding, conserved site	NA	lightyellow
Bcin02g04620.1	NA	NA	greenyellow
Bcin02g04630.1	NA	NA	grey
Bcin02g04640.1	Ubiquitin 3 binding protein But2, C-terminal	NA	lightyellow
Bcin02g04650.1	BTB/POZ-like + BTB/POZ fold	NA	darkmagenta
Bcin02g04660.1	NA	NA	brown
Bcin02g04670.1	Peptidase C15, pyroglutamyl peptidase I-like	NA	antiquewhite4
Bcin02g04680.1	Amino acid transporter, transmembrane domain	NA	lightyellow
Bcin02g04690.1	Ricin B lectin domain	NA	lightyellow
Bcin02g04700.1	Pleckstrin homology domain + Pleckstrin homology-like domain	NA	lightyellow
Bcin02g04710.1	DASH complex subunit Ask1	NA	darkgreen
Bcin02g04720.1	NA	NA	darkgreen
Bcin02g04720.2	NA	NA	brown
Bcin02g04730.1	GNAT domain + Acyl-CoA N-acyltransferase	NA	darkgrey
Bcin02g04740.1	NA	NA	brown
Bcin02g04750.1	Protein of unknown function DUF3328	NA	grey
Bcin02g04760.1	ABC transporter-like + AAA+ ATPase domain + ABC transporter type 1, transmembrane domain + ABC transporter, conserved site + P-loop containing nucleoside triphosphate hydrolase	NA	lightyellow
Bcin02g04770.1	Cobalamin-independent methionine synthase MetE, C-terminal/archaeal	NA	greenyellow
Bcin02g04780.1	NA	NA	darkturquoise
Bcin02g04790.1	Poly(ADP-ribose) polymerase, catalytic domain	NA	grey
Bcin02g04790.2	Poly(ADP-ribose) polymerase, catalytic domain	NA	darkmagenta
Bcin02g04800.1	Peptidase M14, carboxypeptidase A + Proteinase inhibitor, carboxypeptidase propeptide + Proteinase inhibitor, propeptide	NA	ivory
Bcin02g04810.1	NA	NA	darkgreen
Bcin02g04820.1	NA	NA	darkturquoise
Bcin02g04830.1	Bcyhi9, similar to yeast YHI9, Protein of unknown function; null mutant is defective in unfolded protein response; possibly involved in a membrane regulation metabolic pathway; member of the PhzF superfamily, though most likely not involved in phenazine production [Source:SGD;Acc:S000001071]	Bcyhi9	white
Bcin02g04840.1	Phosphate permease + General substrate transporter + Sugar transporter, conserved site + Major facilitator superfamily domain	NA	grey
Bcin02g04850.1	NA	NA	grey
Bcin02g04850.2	NA	NA	grey
Bcin02g04850.3	NA	NA	darkmagenta
Bcin02g04850.4	NA	NA	grey
Bcin02g04850.5	NA	NA	darkturquoise
Bcin02g04860.1	GNAT domain + Acyl-CoA N-acyltransferase	NA	brown
[truncated: 11,660 more rows]

## Sheet: SP enrichment
module name	type	q_value of enrichment	the number of secreted protein in the module	in total of secreted protein	gene name
thistle1	secreted protein (SP)	0.01	16	1275	Bcin01g05680.1, Bcin03g00920.1, Bcin03g05200.1, Bcin03g05600.1, Bcin04g06860.1, Bcin05g00740.1, Bcin06g00500.1, Bcin07g05440.1, Bcin07g06740.1, Bcin11g06220.1, Bcin13g02210.1, Bcin15g04010.3, Bcin15g04010.4, Bcin15g04250.1, Bcin16g02130.1, Bcin16g04060.2
lightsteelblue	secreted protein (SP)	0.7	5	1275	Bcin07g02510.1, Bcin09g02890.1, Bcin10g00670.1, Bcin10g01290.1, Bcin15g03050.1
firebrick4	secreted protein (SP)	0.5	5	1275	Bcin05g05110.1, Bcin05g05950.1, Bcin08g04070.1, Bcin09g06100.1, Bcin13g04200.1
lightyellow	secreted protein (SP)	0.5	241	1275	Bcin01g00200.1, Bcin01g00720.1, Bcin01g01240.1, Bcin01g02690.1, Bcin01g02970.1, Bcin01g03330.1, Bcin01g03810.1, Bcin01g03810.2, Bcin01g03910.1, Bcin01g04380.1, Bcin01g04510.1, Bcin01g04530.1, Bcin01g04820.1, Bcin01g05180.1, Bcin01g05330.1, Bcin01g06010.1, Bcin01g06060.1, Bcin01g06210.1, Bcin01g07200.1, Bcin01g07210.1, Bcin01g07390.1, Bcin01g07480.1, Bcin01g09020.1, Bcin01g11170.1, Bcin02g00280.1,…
darkgreen	secreted protein (SP)	1	69	1275	Bcin01g00830.1, Bcin01g00900.2, Bcin01g03150.2, Bcin01g03150.1, Bcin01g05720.1, Bcin01g06860.1, Bcin01g10840.1, Bcin02g01070.1, Bcin02g04290.1, Bcin02g05270.1, Bcin02g06940.1, Bcin03g00290.1, Bcin03g04100.1, Bcin03g06740.1, Bcin03g07790.1, Bcin03g08260.1, Bcin04g02060.2, Bcin04g04900.1, Bcin04g06380.1, Bcin04g06730.2, Bcin05g00140.1, Bcin05g04800.1, Bcin06g03800.1, Bcin06g04500.1, Bcin06g04750.1,…
cyan	secreted protein (SP)	6e-07	125	1275	Bcin01g00790.1, Bcin01g00800.1, Bcin01g00930.1, Bcin01g00930.2, Bcin01g01760.1, Bcin01g03210.1, Bcin01g04010.1, Bcin01g05310.1, Bcin01g06100.1, Bcin01g07190.1, Bcin01g07320.1, Bcin01g07380.1, Bcin01g07510.1, Bcin01g08320.1, Bcin01g08400.1, Bcin01g08970.1, Bcin01g11300.1, Bcin01g11330.1, Bcin02g02210.1, Bcin02g02210.2, Bcin02g02340.1, Bcin02g02410.1, Bcin02g03430.1, Bcin02g05330.1, Bcin02g05560.1,…
greenyellow	secreted protein (SP)	0.0006	84	1275	Bcin01g01480.1, Bcin01g03760.1, Bcin01g05020.1, Bcin01g07530.1, Bcin01g09770.1, Bcin01g11100.1, Bcin02g00860.2, Bcin02g04550.2, Bcin02g07230.2, Bcin02g07470.1, Bcin02g07480.1, Bcin02g08910.1, Bcin03g01580.1, Bcin03g01600.1, Bcin03g03870.1, Bcin03g05890.1, Bcin03g05900.1, Bcin03g05910.1, Bcin03g06330.1, Bcin03g07060.1, Bcin03g08710.1, Bcin04g04830.2, Bcin05g00920.1, Bcin05g01450.1, Bcin05g01460.1,…
antiquewhite4	secreted protein (SP)	2e-13	112	1275	Bcin01g01540.1, Bcin01g01540.2, Bcin01g03240.1, Bcin01g05280.1, Bcin01g08910.1, Bcin01g09430.1, Bcin01g11150.1, Bcin01g11160.1, Bcin02g00070.1, Bcin02g00070.2, Bcin02g00210.1, Bcin02g00420.2, Bcin02g00800.1, Bcin02g01960.1, Bcin02g02040.1, Bcin02g03090.1, Bcin02g04320.1, Bcin02g04440.1, Bcin02g04550.1, Bcin02g05860.1, Bcin02g07100.1, Bcin02g07520.1, Bcin02g07620.1, Bcin02g07700.1, Bcin02g08380.1,…
lightpink4	secreted protein (SP)	5e-05	21	1275	Bcin02g06910.1, Bcin02g06910.2, Bcin02g09380.1, Bcin03g00280.1, Bcin03g03830.1, Bcin03g04010.1, Bcin03g07360.1, Bcin04g06990.1, Bcin06g00690.1, Bcin07g00780.1, Bcin07g02280.1, Bcin07g07080.1, Bcin08g02970.1, Bcin09g01190.1, Bcin09g02640.1, Bcin09g04430.1, Bcin11g05540.1, Bcin12g02910.1, Bcin14g00760.1, Bcin14g05510.1, Bcin15g05700.1
bisque4	secreted protein (SP)	3e-10	56	1275	Bcin01g02430.1, Bcin01g03820.1, Bcin01g04580.1, Bcin01g09540.1, Bcin01g10830.1, Bcin02g05300.1, Bcin02g05360.1, Bcin03g00340.1, Bcin03g02760.1, Bcin03g03630.1, Bcin03g05800.1, Bcin03g05820.1, Bcin04g03920.1, Bcin04g05950.1, Bcin04g06000.1, Bcin05g00860.1, Bcin05g02530.1, Bcin05g06510.1, Bcin05g06830.1, Bcin05g07630.1, Bcin05g08230.1, Bcin06g00490.1, Bcin06g06720.1, Bcin07g01720.1, Bcin07g03750.1,…
ivory	secreted protein (SP)	4e-18	46	1275	Bcin01g02320.1, Bcin01g02460.1, Bcin01g03900.1, Bcin01g03910.2, Bcin02g04800.1, Bcin02g07070.1, Bcin02g07770.1, Bcin02g08230.1, Bcin03g00480.1, Bcin03g01680.1, Bcin03g03480.1, Bcin03g07320.1, Bcin04g03620.1, Bcin04g05580.1, Bcin04g06250.1, Bcin05g02410.1, Bcin05g02420.1, Bcin05g03680.1, Bcin06g02140.1, Bcin06g03270.1, Bcin07g02730.1, Bcin08g00020.1, Bcin08g00280.1, Bcin08g00940.1, Bcin08g01900.1,…
white	secreted protein (SP)	0.2	21	1275	Bcin01g06900.1, Bcin03g05590.1, Bcin04g02040.1, Bcin04g02310.1, Bcin05g03580.1, Bcin05g08090.1, Bcin06g03920.1, Bcin07g06480.1, Bcin07g06590.1, Bcin07g06590.2, Bcin07g06950.1, Bcin09g03430.1, Bcin09g04320.1, Bcin09g07010.1, Bcin10g04330.1, Bcin11g03930.1, Bcin12g05620.1, Bcin12g06590.1, Bcin13g00080.1, Bcin14g01390.1, Bcin16g01820.1
indianred4	nothing		0	1275
yellow4	secreted protein (SP)	0.7	23	1275	Bcin01g04250.1, Bcin01g11220.1, Bcin02g01230.1, Bcin03g01270.1, Bcin03g01310.2, Bcin03g03790.1, Bcin03g08030.1, Bcin04g05490.1, Bcin04g06730.1, Bcin05g04950.1, Bcin05g05930.1, Bcin06g04320.4, Bcin08g00400.1, Bcin08g04320.1, Bcin09g07100.1, Bcin10g01980.1, Bcin10g03770.1, Bcin10g04560.1, Bcin10g04570.1, Bcin13g00380.1, Bcin13g05780.1, Bcin15g02200.1, Bcin16g02490.1
coral2	secreted protein (SP)	0.9	8	1275	Bcin01g09180.1, Bcin02g00440.1, Bcin02g01440.1, Bcin04g05140.1, Bcin06g03900.1, Bcin11g02030.1, Bcin14g03180.1, Bcin16g04820.1
skyblue2	secreted protein (SP)	0.7	6	1275	Bcin01g07900.2, Bcin03g03670.1, Bcin13g00600.1, Bcin13g03620.1, Bcin15g04880.1, Bcin16g02400.2
lightgreen	secreted protein (SP)	1	22	1275	Bcin01g01330.1, Bcin03g02030.1, Bcin04g05430.1, Bcin05g00310.1, Bcin05g04190.1, Bcin05g07100.1, Bcin06g07340.1, Bcin07g02810.1, Bcin09g00480.1, Bcin09g04150.1, Bcin09g06650.1, Bcin10g00850.1, Bcin10g01080.1, Bcin11g00010.1, Bcin12g03130.1, Bcin12g03420.1, Bcin13g05710.1, Bcin16g00410.1, Bcin16g00770.1, Bcin16g01090.1, Bcin16g02470.1, Bcin16g03000.1
black	nothing		0	1275
lavenderblush3	secreted protein (SP)	0.9	4	1275	Bcin01g05310.2, Bcin02g08970.1, Bcin08g01140.1, Bcin16g02720.2
darkturquoise	secreted protein (SP)	1	127	1275	Bcin01g01115.1, Bcin01g01190.1, Bcin01g01470.1, Bcin01g02660.1, Bcin01g03700.2, Bcin01g04580.2, Bcin01g05940.1, Bcin01g06970.1, Bcin01g07330.1, Bcin01g07500.1, Bcin01g07950.1, Bcin01g08110.1, Bcin01g08630.1, Bcin01g09200.1, Bcin01g10450.1, Bcin01g10630.1, Bcin01g10850.1, Bcin01g11290.1, Bcin02g00180.1, Bcin02g00700.2, Bcin02g01640.1, Bcin02g02430.1, Bcin02g02780.1, Bcin02g04030.1, Bcin02g04040.1,…
brown	secreted protein (SP)	0.6	63	1275	Bcin01g00320.1, Bcin01g00900.3, Bcin01g01250.1, Bcin01g04970.1, Bcin01g06980.1, Bcin01g07900.1, Bcin02g00700.1, Bcin02g01190.1, Bcin02g02120.1, Bcin02g03140.1, Bcin02g04090.1, Bcin02g04400.1, Bcin02g04660.1, Bcin02g06830.1, Bcin02g07630.1, Bcin03g00650.1, Bcin03g03990.1, Bcin03g09140.2, Bcin04g02390.1, Bcin04g06190.1, Bcin04g06910.1, Bcin05g02550.1, Bcin06g00170.1, Bcin06g04290.1, Bcin06g04830.1,…
darkorange	secreted protein (SP)	0.6	15	1275	Bcin04g05090.1, Bcin06g00450.2, Bcin06g03140.1, Bcin07g04790.1, Bcin08g01930.2, Bcin08g02470.1, Bcin08g02990.1, Bcin09g00050.1, Bcin11g02150.1, Bcin13g05700.1, Bcin15g04010.8, Bcin15g05510.1, Bcin16g00260.1, Bcin16g00950.1, Bcin16g02720.1
darkgrey	secreted protein (SP)	0.9	52	1275	Bcin01g06250.1, Bcin01g06790.1, Bcin02g00430.2, Bcin02g02440.1, Bcin02g02480.1, Bcin02g06000.1, Bcin02g07230.1, Bcin02g07970.1, Bcin03g01080.1, Bcin03g07730.1, Bcin03g08840.1, Bcin04g00420.1, Bcin04g02480.1, Bcin05g00590.1, Bcin05g04770.2, Bcin05g04860.1, Bcin06g00660.1, Bcin06g00890.1, Bcin06g00960.1, Bcin06g02980.1, Bcin06g07590.1, Bcin07g00060.1, Bcin07g02940.1, Bcin07g05740.1, Bcin08g04810.1,…
darkmagenta	secreted protein (SP)	0.7	12	1275	Bcin01g01030.1, Bcin01g08300.2, Bcin02g07970.2, Bcin03g02040.1, Bcin03g04030.1, Bcin06g03770.1, Bcin06g05070.2, Bcin07g02860.1, Bcin10g02890.1, Bcin11g02150.2, Bcin14g02790.1, Bcin15g05320.1
grey	secreted protein (SP)	1	113	1275	Bcin01g00640.1, Bcin01g00900.1, Bcin01g01020.1, Bcin01g02470.1, Bcin01g03700.1, Bcin01g05720.2, Bcin01g08300.1, Bcin01g08300.3, Bcin01g08800.1, Bcin01g09820.1, Bcin01g11170.2, Bcin02g00018.1, Bcin02g01690.1, Bcin02g02450.1, Bcin02g03840.1, Bcin02g04050.1, Bcin02g04050.2, Bcin02g04350.1, Bcin02g05340.2, Bcin02g05790.1, Bcin03g00680.1, Bcin03g01810.2, Bcin03g03470.1, Bcin03g04580.1, Bcin03g05260.1,…

## Sheet: Module bisque4
target_id	Description_summary	Gene_Name_M	Module_name
Bcin01g00370.1	Bcpfy1, similar to yeast PFY1, Profilin; binds actin, phosphatidylinositol 4,5-bisphosphate, and polyproline regions; involved in cytoskeleton organization; required for normal timing of actin polymerization in response to thermal stress; protein abundance increases in response to DNA replication stress; highly conserved protein; human PFN1 (profilin 1) complements temperature sensitive pfy1 muta…	Bcpfy1	bisque4
Bcin01g00750.1	Rhamnose mutarotase + Dimeric alpha-beta barrel	NA	bisque4
Bcin01g00890.1	Zinc finger, RING-type + Zinc finger, RING/FYVE/PHD-type + Anaphase-promoting complex subunit 11	NA	bisque4
Bcin01g01860.2	PDCD5-related protein	NA	bisque4
Bcin01g01900.1	Bcsss1, similar to yeast SSS1, Subunit of the Sec61p translocation complex (Sec61p-Sss1p-Sbh1p); this complex forms a channel for passage of secretory proteins through the endoplasmic reticulum membrane, and of the Ssh1p complex (Ssh1p-Sbh2p-Sss1p); interacts with Ost4p and Wbp1p [Source:SGD;Acc:S000002493]	Bcsss1	bisque4
Bcin01g02040.1	Uncharacterised protein family UPF0139	NA	bisque4
Bcin01g02120.1	Bccox13, similar to yeast COX13, Subunit VIa of cytochrome c oxidase; present in a subclass of cytochrome c oxidase complexes that may have a role in mimimizing generation of reactive oxygen species; not essential for cytochrome c oxidase activity but may modulate activity in response to ATP; required for assembly of Rcf2p into cytochrome c oxidase - cytochrome bc1 supercomplexes [Source:SGD;Acc:…	Bccox13	bisque4
Bcin01g02300.1	NA	NA	bisque4
Bcin01g02430.1	NA	NA	bisque4
Bcin01g03710.1	Acyl-CoA N-acyltransferase + Siderophore biosynthesis protein, conserved domain	NA	bisque4
Bcin01g03730.1	Bcnrps6, Nonribosomal peptide synthase	Bcnrps6	bisque4
Bcin01g03740.1	ABC transporter-like + AAA+ ATPase domain + ABC transporter type 1, transmembrane domain + ABC transporter, conserved site + P-loop containing nucleoside triphosphate hydrolase	NA	bisque4
Bcin01g03820.1	Bcscw11, similar to yeast SCW11, Cell wall protein with similarity to glucanases; may play a role in conjugation during mating based on its regulation by Ste12p [Source:SGD;Acc:S000002996]	Bcscw11	bisque4
Bcin01g04050.1	Bccox23, similar to yeast COX23, Protein that functions in mitochondrial copper homeostasis; mitochondrial intermembrane space protein; essential for functional cytochrome oxidase expression; homologous to Cox17p; contains twin cysteine-x9-cysteine motifs [Source:SGD;Acc:S000001158]	Bccox23	bisque4
Bcin01g04580.1	NA	NA	bisque4
Bcin01g05230.1	Uncharacterised protein family UPF0136, Transmembrane	NA	bisque4
Bcin01g05250.1	Bcgim4, similar to yeast GIM4, Subunit of the heterohexameric cochaperone prefoldin complex; complex binds specifically to cytosolic chaperonin and transfers target proteins to it [Source:SGD;Acc:S000000729]	Bcgim4	bisque4
Bcin01g05650.1	Bcmgm101, similar to yeast MGM101, Protein with a role in mitochondrial DNA recombinational repair; also involved in interstrand cross-link repair; binds to and catalyzes the annealing of single-stranded mtDNA; oligomerizes to form rings and filaments; related to Rad52-type recombination proteins, with limited overall similarity but sharing conserved functionally important residues; component of …	Bcmgm101	bisque4
Bcin01g05990.1	Bcsdh6, similar to yeast SDH6, Mitochondrial protein involved in assembly of succinate dehydrogenase; has a role in maturation of the Sdh2p subunit; member of the LYR protein family; mutations in human ortholog SDHAF1 are associated with infantile leukoencephalopathy [Source:SGD;Acc:S000007605]	Bcsdh6	bisque4
Bcin01g07460.1	Bcidh1, similar to yeast IDH1, Subunit of mitochondrial NAD(+)-dependent isocitrate dehydrogenase; complex catalyzes the oxidation of isocitrate to alpha-ketoglutarate in the TCA cycle [Source:SGD;Acc:S000004982]	Bcidh1	bisque4
Bcin01g08470.1	BolA protein	NA	bisque4
Bcin01g08660.1	Optic atrophy 3-like	NA	bisque4
Bcin01g09480.1	Bclsm6, similar to yeast LSM6, Lsm (Like Sm) protein; part of heteroheptameric complexes (Lsm2p-7p and either Lsm1p or 8p): cytoplasmic Lsm1p complex involved in mRNA decay; nuclear Lsm8p complex part of U6 snRNP and possibly involved in processing tRNA, snoRNA, and rRNA [Source:SGD;Acc:S000002786]	Bclsm6	bisque4
Bcin01g09540.1	NA	NA	bisque4
Bcin01g09600.1	Bcmpc1, similar to yeast MPC1, Highly conserved subunit of the mitochondrial pyruvate carrier; a mitochondrial inner membrane complex comprised of Mpc1p and either Mpc2p or Mpc3p mediates mitochondrial pyruvate uptake; null mutant displays slow growth that is complemented by expression of human or mouse ortholog; mutation in human ortholog is associated with lactic acidosis and hyperpyruvatemia […	Bcmpc1	bisque4
Bcin01g10830.1	BccutB, Cutinase B	BccutB	bisque4
Bcin02g00007.2	NA	NA	bisque4
Bcin02g01060.1	Bcynk1, similar to yeast YNK1, Nucleoside diphosphate kinase; catalyzes the transfer of gamma phosphates from nucleoside triphosphates, usually ATP, to nucleoside diphosphates by a mechanism that involves formation of an autophosphorylated enzyme intermediate; protein abundance increases in response to DNA replication stress [Source:SGD;Acc:S000001550]	Bcynk1	bisque4
Bcin02g01740.1	PQ-loop repeat	NA	bisque4
Bcin02g02110.1	Bcrpe1, similar to yeast RPE1, D-ribulose-5-phosphate 3-epimerase; catalyzes a reaction in the non-oxidative part of the pentose-phosphate pathway; mutants are sensitive to oxidative stress [Source:SGD;Acc:S000003657]	Bcrpe1	bisque4
Bcin02g02510.1	ATPase, F1 complex, epsilon subunit, mitochondrial	NA	bisque4
Bcin02g02610.1	Bcadk1, similar to yeast ADK1, Adenylate kinase, required for purine metabolism; localized to the cytoplasm and the mitochondria; lacks cleavable signal sequence; protein abundance increases in response to DNA replication stress [Source:SGD;Acc:S000002634]	Bcadk1	bisque4
Bcin02g02740.1	Bcyhm2, similar to yeast YHM2, Citrate and oxoglutarate carrier protein; exports citrate from and imports oxoglutarate into the mitochondrion, causing net export of NADPH reducing equivalents; also associates with mt nucleoids and has a role in replication and segregation of the mt genome [Source:SGD;Acc:S000004854]	Bcyhm2	bisque4
Bcin02g03420.1	Bclsm2, similar to yeast LSM2, Lsm (Like Sm) protein; part of heteroheptameric complexes (Lsm2p-7p and either Lsm1p or 8p): cytoplasmic Lsm1p complex involved in mRNA decay; nuclear Lsm8p complex part of U6 snRNP and possibly involved in processing tRNA, snoRNA, and rRNA; relocalizes from nucleus to cytoplasmic foci upon DNA replication stress [Source:SGD;Acc:S000000122]	Bclsm2	bisque4
Bcin02g03450.1	NA	NA	bisque4
Bcin02g04100.1	Glycosyl transferase, family 17	NA	bisque4
Bcin02g04250.2	Bccox6, similar to yeast COX6, Subunit VI of cytochrome c oxidase (Complex IV); Complex IV is the terminal member of the mitochondrial inner membrane electron transport chain; expression is regulated by oxygen levels [Source:SGD;Acc:S000001093]	Bccox6	bisque4
Bcin02g04940.1	NA	NA	bisque4
Bcin02g05300.1	Six-bladed beta-propeller, TolB-like + Major royal jelly protein/Protein yellow	NA	bisque4
Bcin02g05360.1	Alpha/beta hydrolase fold-1 + Alpha/Beta hydrolase fold	NA	bisque4
Bcin02g05640.1	BTB/POZ fold	NA	bisque4
Bcin02g05780.1	Aminotransferase class V domain + Pyridoxal phosphate-dependent transferase, major region, subdomain 1 + Pyridoxal phosphate-dependent transferase	NA	bisque4
Bcin02g05800.1	NmrA-like domain + NAD(P)-binding domain	NA	bisque4
Bcin02g06800.1	Histone H2A + Histone core + Histone-fold + Histone H2A, C-terminal domain + Histone H2A conserved site	NA	bisque4
Bcin02g06810.1	Complex 1 LYR protein + NADH dehydrogenase [ubiquinone] 1 beta subcomplex subunit 9	NA	bisque4
Bcin02g08190.1	NA	NA	bisque4
Bcin02g08350.1	GNAT domain + Acyl-CoA N-acyltransferase	NA	bisque4
Bcin02g08580.1	Bcpac10, similar to yeast PAC10, Part of the heteromeric co-chaperone GimC/prefoldin complex; complex promotes efficient protein folding [Source:SGD;Acc:S000003310]	Bcpac10	bisque4
Bcin03g00100.1	Bcgim3, similar to yeast GIM3, Subunit of the heterohexameric cochaperone prefoldin complex; prefoldin binds specifically to cytosolic chaperonin and transfers target proteins to it; prefoldin complex also localizes to chromatin of actively transcribed genes in the nucleus and facilitates transcriptional elongation [Source:SGD;Acc:S000005097]	Bcgim3	bisque4
Bcin03g00170.1	NA	NA	bisque4
Bcin03g00170.2	NA	NA	bisque4
Bcin03g00340.1	NA	NA	bisque4
Bcin03g02230.1	Putative S-adenosyl-L-methionine-dependent methyltransferase MidA + S-adenosyl-L-methionine-dependent methyltransferase	NA	bisque4
Bcin03g02280.1	Bcspt4, similar to yeast SPT4, Component of the universally conserved Spt4/5 complex (DSIF complex); the complex has multiple roles in concert with RNA polymerases I and II, including regulation of transcription elongation, RNA processing, quality control, and transcription-coupled DNA repair; Spt4p also localizes to kinetochores and heterochromatin and affects chromosome dynamics and silencing; …	Bcspt4	bisque4
Bcin03g02440.1	NADH dehydrogenase [ubiquinone] (complex I), alpha subcomplex, subunit 6	NA	bisque4
Bcin03g02730.1	NADH dehydrogenase [ubiquinone] 1 alpha subcomplex subunit 12	NA	bisque4
Bcin03g02760.1	Bcap4, Aspartic proteinase	Bcap4	bisque4
Bcin03g03360.1	BcTAL, Transaldolase	BcTAL	bisque4
Bcin03g03630.1	BcXYG1, secreted Xyloglucanase 1	BcXYG1	bisque4
Bcin03g04950.1	NA	NA	bisque4
Bcin03g05240.1	NADH dehydrogenase [ubiquinone] (complex I), alpha subcomplex subunit 1	NA	bisque4
Bcin03g05800.1	Glycosyl hydrolase, family 13, catalytic domain + Glycosyl hydrolase, family 13, all-beta + Glycoside hydrolase, catalytic domain + Alpha-amylase, domain of unknown function DUF1966, C-terminal + Glycoside hydrolase superfamily	NA	bisque4
Bcin03g05820.1	Pectate lyase/Amb allergen + Pectin lyase fold/virulence factor + Pectin lyase fold	NA	bisque4
Bcin03g06120.1	NA	NA	bisque4
Bcin03g06150.1	Alpha/beta hydrolase fold-1 + Epoxide hydrolase-like + Alpha/Beta hydrolase fold	NA	bisque4
Bcin03g06520.2	Carbonic anhydrase + Carbonic anhydrase, prokaryotic-like, conserved site	NA	bisque4
Bcin03g06580.1	Bcqcr6, similar to yeast QCR6, Subunit 6 of the ubiquinol cytochrome-c reductase complex; the complex, also known as the cytochrome bc(1) complex or Complex III, is a component of the mitochondrial inner membrane electron transport chain; highly acidic protein; required for maturation of cytochrome c1; may be loosely associated with the complex since it is easily released into the intermembrane s…	Bcqcr6	bisque4
Bcin03g07490.1	Microsomal signal peptidase 12kDa subunit	NA	bisque4
Bcin03g07950.1	NA	NA	bisque4
Bcin03g08370.1	Cytochrome b-c1 complex subunit 9	NA	bisque4
Bcin03g08640.1	Amidase + Amidase, conserved site + Amidase signature domain	NA	bisque4
Bcin03g09130.1	P-loop containing nucleoside triphosphate hydrolase	NA	bisque4
Bcin03g09314.1	FAD-binding 8 + Ferric reductase, NAD binding + Ferric reductase transmembrane component-like domain + Ferredoxin reductase-type FAD-binding domain + Riboflavin synthase-like beta-barrel	NA	bisque4
Bcin04g00440.1	Bcsgn1, similar to yeast SGN1, Cytoplasmic RNA-binding protein; contains an RNA recognition motif (RRM); may have a role in mRNA translation, as suggested by genetic interactions with genes encoding proteins involved in translational initiation [Source:SGD;Acc:S000001440]	Bcsgn1	bisque4
Bcin04g01280.1	Bcqcr7, similar to yeast QCR7, Subunit 7 of ubiquinol cytochrome-c reductase (Complex III); Complex III is a component of the mitochondrial inner membrane electron transport chain; oriented facing the mitochondrial matrix; N-terminus appears to play a role in complex assembly [Source:SGD;Acc:S000002937]	Bcqcr7	bisque4
Bcin04g01870.1	Bcarg4, similar to yeast ARG4, Argininosuccinate lyase; catalyzes the final step in the arginine biosynthesis pathway [Source:SGD;Acc:S000001060]	Bcarg4	bisque4
Bcin04g01940.1	Cytochrome c oxidase subunit VIIc	NA	bisque4
Bcin04g03050.1	Bcgpr5, G protein-coupled receptor 5	Bcgpr5	bisque4
Bcin04g03920.1	NA	NA	bisque4
Bcin04g04300.1	YCII-related + Dimeric alpha-beta barrel	NA	bisque4
Bcin04g04350.1	Bcdip5, similar to yeast DIP5, Dicarboxylic amino acid permease; mediates high-affinity and high-capacity transport of L-glutamate and L-aspartate; also a transporter for Gln, Asn, Ser, Ala, and Gly; relocalizes from plasma membrane to vacuole upon DNA replication stress [Source:SGD;Acc:S000006186]	Bcdip5	bisque4
Bcin04g05250.1	NA	NA	bisque4
Bcin04g05950.1	NA	NA	bisque4
Bcin04g06000.1	NA	NA	bisque4
Bcin04g06040.1	Nucleotide-diphospho-sugar transferases	NA	bisque4
Bcin04g06710.1	Bcaqp6, Aquaporin	Bcaqp6	bisque4
Bcin04g06840.1	NA	NA	bisque4
Bcin05g00860.1	Alpha carbonic anhydrase + Carbonic anhydrase, alpha-class	NA	bisque4
Bcin05g01630.1	Protein transport protein SecG/Sec61-beta/Sbh + Protein transport Sec61-beta/Sbh	NA	bisque4
Bcin05g02100.1	Alpha/beta hydrolase fold-1 + Alpha/Beta hydrolase fold	NA	bisque4
Bcin05g02530.1	Tannase/feruloyl esterase + Alpha/Beta hydrolase fold	NA	bisque4
Bcin05g02680.1	Bctrr1, Thioredoxin reductase	Bctrr1	bisque4
Bcin05g02800.1	NA	NA	bisque4
Bcin05g06510.1	Glucose-methanol-choline oxidoreductase, N-terminal + Glucose-methanol-choline oxidoreductase, C-terminal + Cellobiose dehydrogenase, cytochrome domain + Pyridine nucleotide-disulphide oxidoreductase, FAD/NAD(P)-binding domain	NA	bisque4
Bcin05g06790.1	Protein of unknown function DUF543	NA	bisque4
Bcin05g06830.1	Chitin-binding, domain 3	NA	bisque4
Bcin05g07460.1	Bcsmx2, similar to yeast SMX2, Core Sm protein Sm G; part of heteroheptameric complex (with Smb1p, Smd1p, Smd2p, Smd3p, Sme1p, and Smx3p) that is part of the spliceosomal U1, U2, U4, and U5 snRNPs; homolog of human Sm G [Source:SGD;Acc:S000002965]	Bcsmx2	bisque4
Bcin05g07570.1	RNA recognition motif domain + RNA-binding motif protein 8 + Nucleotide-binding alpha-beta plait domain	NA	bisque4
Bcin05g07630.1	NA	NA	bisque4
Bcin05g08230.1	Glycoside hydrolase, family 61	NA	bisque4
Bcin06g00024.1	Beta-lactamase-like	NA	bisque4
Bcin06g00490.1	BcXYG2, secreted Xyloglucanase 2	BcXYG2	bisque4
Bcin06g01880.1	NA	NA	bisque4
Bcin06g02770.1	ATPase, F0 complex, subunit J	NA	bisque4
Bcin06g02950.1	RNA recognition motif domain + Nucleotide-binding alpha-beta plait domain + Friend of PRMT1 duplication	NA	bisque4
Bcin06g03020.1	NA	NA	bisque4
Bcin06g03790.1	Glycosyltransferase 2-like + Nucleotide-diphospho-sugar transferases	NA	bisque4
Bcin06g05140.1	PQ-loop repeat + Mannose-P-dolichol utilization defect 1 protein	NA	bisque4
Bcin06g05450.1	Coiled-coil domain-containing protein 124/Lso1/Lso2	NA	bisque4
Bcin06g05720.1	NA	NA	bisque4
Bcin06g06130.1	NADH dehydrogenase [ubiquinone] 1 beta subcomplex subunit 8	NA	bisque4
Bcin06g06290.1	Bcfcy1, similar to yeast FCY1, Cytosine deaminase; zinc metalloenzyme that catalyzes the hydrolytic deamination of cytosine to uracil; of biomedical interest because it also catalyzes the deamination of 5-fluorocytosine (5FC) to form anticancer drug 5-fluorouracil (5FU) [Source:SGD;Acc:S000006266]	Bcfcy1	bisque4
Bcin06g06490.1	NA	NA	bisque4
Bcin06g06720.1	Bcnep1, Similar to necrosis- and ethylene-inducing protein 1 precursor	Bcnep1	bisque4
Bcin06g06730.1	NA	NA	bisque4
Bcin07g00470.1	Stress-associated endoplasmic reticulum protein	NA	bisque4
Bcin07g01720.1	Peptidase S9, prolyl oligopeptidase, catalytic domain + WD40/YVTN repeat-like-containing domain + Alpha/Beta hydrolase fold	NA	bisque4
Bcin07g02610.1	BcPGD, 6-phosphogluconate dehydrogenase	BcPGD	bisque4
Bcin07g02680.1	Tubulin binding cofactor A	NA	bisque4
Bcin07g03160.1	Bcaps2, similar to yeast APS2, Small subunit of the clathrin-associated adaptor complex AP-2; AP-2 is involved in protein sorting at the plasma membrane; related to the sigma subunit of the mammalian plasma membrane clathrin-associated protein (AP-2) complex [Source:SGD;Acc:S000003819]	Bcaps2	bisque4
Bcin07g03750.1	NA	NA	bisque4
Bcin07g04320.2	Bcsme1, similar to yeast SME1, Core Sm protein Sm E; part of heteroheptameric complex (with Smb1p, Smd1p, Smd2p, Smd3p, Smx3p, and Smx2p) that is part of the spliceosomal U1, U2, U4, and U5 snRNPs; homolog of human Sm E [Source:SGD;Acc:S000005685]	Bcsme1	bisque4
Bcin07g04670.1	Bcyos1, similar to yeast YOS1, Integral membrane protein required for ER to Golgi transport; localized to the Golgi, the ER, and COPII vesicles; interacts with Yip1p and Yif1p [Source:SGD;Acc:S000007651]	Bcyos1	bisque4
Bcin07g04870.1	Bccrh4, Chitin transglycosylase	Bccrh4	bisque4
Bcin07g04880.1	Bcsfh5, similar to yeast SFH5, Non-classical phosphatidylinositol transfer protein (PITP); exhibits PI- but not PC-transfer activity; localizes to the peripheral endoplasmic reticulum, cytosol and microsomes; similar to Sec14p; partially relocalizes to the plasma membrane upon DNA replication stress [Source:SGD;Acc:S000003681]	Bcsfh5	bisque4
Bcin07g05520.1	Bc4, Calmodulin	Bc4	bisque4
Bcin07g06340.1	Bcpup2, similar to yeast PUP2, Alpha 5 subunit of the 20S proteasome; involved in ubiquitin-dependent catabolism; human homolog is subunit zeta [Source:SGD;Acc:S000003485]	Bcpup2	bisque4
Bcin07g06420.1	NA	NA	bisque4
Bcin08g00610.1	Bcdcn1, similar to yeast DCN1, Scaffold-type E3 ligase; required for cullin neddylation and ubiquitin ligase activation; contains a ubiquitin-binding domain (UBA) for ubiquitin and Nedd8 (Rub1p) interaction and a PONY domain involved in cullin binding and neddylation [Source:SGD;Acc:S000004118]	Bcdcn1	bisque4
Bcin08g00910.1	Bcbgl2, similar to yeast BGL2, Endo-beta-1,3-glucanase; major protein of the cell wall, involved in cell wall maintenance; involved in incorporation of newly synthesized mannoprotein molecules into the cell wall [Source:SGD;Acc:S000003514]	Bcbgl2	bisque4
Bcin08g00930.1	Glucose/ribitol dehydrogenase + NAD(P)-binding domain + Short-chain dehydrogenase/reductase, conserved site	NA	bisque4
Bcin08g01490.1	CHCH + NADH dehydrogenase [ubiquinone] (complex I), alpha subcomplex, subunit 8	NA	bisque4
Bcin08g01540.1	Sterol methyltransferase C-terminal + S-adenosyl-L-methionine-dependent methyltransferase + SAM-dependent methyltransferase SMT-type	NA	bisque4
Bcin08g02240.3	LPPG:FO 2-phospho-L-lactate transferase CofD/UPF0052	NA	bisque4
Bcin08g02830.1	NA	NA	bisque4
Bcin08g02930.1	Lipopolysaccharide-modifying protein	NA	bisque4
Bcin08g03160.1	Bcsmd2, similar to yeast SMD2, Core Sm protein Sm D2; part of heteroheptameric complex (with Smb1p, Smd1p, Smd3p, Sme1p, Smx3p, and Smx2p) that is part of the spliceosomal U1, U2, U4, and U5 snRNPs; homolog of human Sm D2 [Source:SGD;Acc:S000004265]	Bcsmd2	bisque4
Bcin08g03190.1	Nucleic acid-binding, OB-fold + Replication factor A protein 3	NA	bisque4
Bcin08g03550.1	SANT/Myb domain + Homeodomain-like + Myb-like domain + Myb domain	NA	bisque4
Bcin08g03610.1	Bccox4, similar to yeast COX4, Subunit IV of cytochrome c oxidase; the terminal member of the mitochondrial inner membrane electron transport chain; precursor N-terminal 25 residues are cleaved during mitochondrial import; phosphorylated; spermidine enhances translation [Source:SGD;Acc:S000003155]	Bccox4	bisque4
Bcin08g05220.1	Triosephosphate isomerase + Aldolase-type TIM barrel + Triosephosphate isomerase, active site + Triosephosphate isomerase, bacterial/eukaryotic	NA	bisque4
Bcin08g05390.1	NADH-ubiquinone oxidoreductase, 21kDa subunit, N-terminal + NADH-ubiquinone oxidoreductase, 21kDa subunit, C-terminal, fungi	NA	bisque4
Bcin08g06260.1	Bccox16, similar to yeast COX16, Mitochondrial inner membrane protein; required for assembly of cytochrome c oxidase [Source:SGD;Acc:S000003540]	Bccox16	bisque4
Bcin08g06280.1	Myxococcus cysteine-rich repeat	NA	bisque4
Bcin08g06560.1	Major facilitator superfamily + Major facilitator superfamily domain	NA	bisque4
Bcin09g00450.1	Carboxylesterase, type B + Carboxylesterase type B, active site + Alpha/Beta hydrolase fold	NA	bisque4
Bcin09g00550.1	S-adenosyl-L-methionine-dependent methyltransferase	NA	bisque4
Bcin09g00580.1	Ketopantoate reductase ApbA/PanE + 6-phosphogluconate dehydrogenase C-terminal domain-like + 6-phosphogluconate dehydrogenase, domain 2 + Ketopantoate reductase, N-terminal domain + Ketopantoate reductase, C-terminal domain + NAD(P)-binding domain	NA	bisque4
Bcin09g01110.1	Cellulose-binding domain, fungal + Glycoside hydrolase, family 7 + Concanavalin A-like lectin/glucanase domain	NA	bisque4
Bcin09g01150.2	Cellulose-binding domain, fungal	NA	bisque4
Bcin09g01550.1	Bcarc19, similar to yeast ARC19, Subunit of the ARP2/3 complex; ARP2/3 is required for the motility and integrity of cortical actin patches [Source:SGD;Acc:S000001496]	Bcarc19	bisque4
Bcin09g02150.1	NA	NA	bisque4
Bcin09g02160.1	NA	NA	bisque4
Bcin09g02670.1	Bcatp5, similar to yeast ATP5, Subunit 5 of the stator stalk of mitochondrial F1F0 ATP synthase; F1F0 ATP synthase is a large, evolutionarily conserved enzyme complex required for ATP synthesis; homologous to bovine subunit OSCP (oligomycin sensitivity-conferring protein); phosphorylated [Source:SGD;Acc:S000002706]	Bcatp5	bisque4
Bcin09g02720.1	Bacterial alpha-L-rhamnosidase + Six-hairpin glycosidase-like	NA	bisque4
Bcin09g03570.1	Bcatp7, similar to yeast ATP7, Subunit d of the stator stalk of mitochondrial F1F0 ATP synthase; F1F0 ATP synthase is a large, evolutionarily conserved enzyme complex required for ATP synthesis [Source:SGD;Acc:S000001499]	Bcatp7	bisque4
Bcin09g03930.1	Bcprx8, Peroxiredoxin	Bcprx8	bisque4
Bcin09g04130.1	Ankyrin repeat + Ankyrin repeat-containing domain	NA	bisque4
Bcin09g04230.1	NA	NA	bisque4
Bcin09g04910.1	Dynein light chain-related	NA	bisque4
Bcin09g05750.2	Alcohol dehydrogenase, zinc-type, conserved site + GroES (chaperonin 10)-like + Alcohol dehydrogenase, C-terminal + Alcohol dehydrogenase GroES-like + NAD(P)-binding domain	NA	bisque4
Bcin09g06050.1	GNAT domain + Acyl-CoA N-acyltransferase	NA	bisque4
Bcin09g06390.1	Protein of unknown function DUF1690	NA	bisque4
Bcin09g06750.1	Glycoside hydrolase, family 61	NA	bisque4
Bcin09g07030.1	GNAT domain + Acyl-CoA N-acyltransferase	NA	bisque4
Bcin09g07050.1	Bclsm7, similar to yeast LSM7, Lsm (Like Sm) protein; part of heteroheptameric complexes (Lsm2p-7p and either Lsm1p or 8p): cytoplasmic Lsm1p complex involved in mRNA decay; nuclear Lsm8p complex part of U6 snRNP and possibly involved in processing tRNA, snoRNA, and rRNA; protein abundance increases and forms cytoplasmic foci in response to DNA replication stress [Source:SGD;Acc:S000005091]	Bclsm7	bisque4
Bcin10g00120.1	Bcpho13, similar to yeast PHO13, Alkaline phosphatase specific for p-nitrophenyl phosphate; also has protein phosphatase activity [Source:SGD;Acc:S000002395]	Bcpho13	bisque4
Bcin10g01020.1	NA	NA	bisque4
Bcin10g01120.1	NA	NA	bisque4
Bcin10g01480.1	S-adenosyl-L-methionine-dependent methyltransferase	NA	bisque4
Bcin10g01490.1	Major facilitator superfamily + Major facilitator superfamily domain	NA	bisque4
Bcin10g01530.1	CoA-binding + Succinyl-CoA ligase, alpha subunit + ATP-citrate lyase/succinyl-CoA ligase + NAD(P)-binding domain + Succinyl-CoA synthetase-like + ATP-citrate lyase/succinyl-CoA ligase, active site + ATP-citrate lyase/succinyl-CoA ligase, conserved site	NA	bisque4
Bcin10g02260.1	NA	NA	bisque4
Bcin10g03650.1	FAD-binding 8 + Ferric reductase, NAD binding + Ferric reductase transmembrane component-like domain + Ferredoxin reductase-type FAD-binding domain + Riboflavin synthase-like beta-barrel	NA	bisque4
Bcin10g04670.1	NADH dehydrogenase [ubiquinone] 1 beta subcomplex subunit 3	NA	bisque4
Bcin10g05090.1	Bcatp16, similar to yeast ATP16, Delta subunit of the central stalk of mitochondrial F1F0 ATP synthase; F1F0 ATP synthase is a large, evolutionarily conserved enzyme complex required for ATP synthesis; F1 translationally regulates ATP6 and ATP8 expression to achieve a balanced output of ATP synthase genes encoded in nucleus and mitochondria; phosphorylated [Source:SGD;Acc:S000002162]	Bcatp16	bisque4
Bcin10g05620.1	Pectate lyase, catalytic + Pectin lyase fold/virulence factor + Pectin lyase fold	NA	bisque4
Bcin11g00160.1	Bcmet14, similar to yeast MET14, Adenylylsulfate kinase; required for sulfate assimilation and involved in methionine metabolism [Source:SGD;Acc:S000001484]	Bcmet14	bisque4
Bcin11g00540.1	Prefoldin beta-like + Prefoldin	NA	bisque4
Bcin11g01090.1	NA	NA	bisque4
Bcin11g01280.1	Bccmd1, similar to yeast CMD1, Calmodulin; Ca++ binding protein that regulates Ca++ independent processes (mitosis, bud growth, actin organization, endocytosis, etc.) and Ca++ dependent processes (stress-activated pathways), targets include Nuf1p, Myo2p and calcineurin [Source:SGD;Acc:S000000313]	Bccmd1	bisque4
Bcin11g01650.1	Ribonucleoprotein LSM domain + Like-Sm (LSM) domain	NA	bisque4
Bcin11g02320.1	Mago nashi protein	NA	bisque4
Bcin11g03250.1	NA	NA	bisque4
Bcin11g03270.1	PUA domain + Uncharacterised domain CHP00451 + PUA-like domain + Translation-associated RNA-binding, predicted	NA	bisque4
Bcin11g03970.1	Bcntf2, similar to yeast NTF2, Nuclear envelope protein; interacts with GDP-bound Gsp1p and with proteins of the nuclear pore to transport Gsp1p into the nucleus where it is an essential player in nucleocytoplasmic transport [Source:SGD;Acc:S000000811]	Bcntf2	bisque4
Bcin11g04960.2	NA	NA	bisque4
Bcin11g06080.1	ATPase, F0 complex, subunit H	NA	bisque4
Bcin12g02170.1	Bcrki1, similar to yeast RKI1, Ribose-5-phosphate ketol-isomerase; catalyzes the interconversion of ribose 5-phosphate and ribulose 5-phosphate in the pentose phosphate pathway; participates in pyridoxine biosynthesis [Source:SGD;Acc:S000005621]	Bcrki1	bisque4
Bcin12g02610.1	Protein of unknown function DUF2611	NA	bisque4
Bcin12g02960.1	HAD hydrolase, subfamily IA + HAD-like domain	NA	bisque4
Bcin12g03760.1	Small GTPase superfamily + Small GTP-binding protein domain + P-loop containing nucleoside triphosphate hydrolase	NA	bisque4
Bcin12g04280.1	Bctrx1, Thioredoxin	Bctrx1	bisque4
Bcin12g05660.1	Kynurenine formamidase, vertebrates/fungi-type + Alpha/Beta hydrolase fold	NA	bisque4
Bcin12g06120.1	NA	NA	bisque4
Bcin12g06540.1	Bcatp17, similar to yeast ATP17, Subunit f of the F0 sector of mitochondrial F1F0 ATP synthase; F1F0 ATP synthase is a large, evolutionarily conserved enzyme complex required for ATP synthesis [Source:SGD;Acc:S000002785]	Bcatp17	bisque4
Bcin12g06550.1	NADH dehydrogenase ubiquinone Fe-S protein 4, mitochondrial	NA	bisque4
Bcin12g06630.1	Glycoside hydrolase, family 45 + RlpA-like double-psi beta-barrel domain	NA	bisque4
Bcin13g00300.1	NA	NA	bisque4
Bcin13g01140.1	Protein of unknown function DUF3328	NA	bisque4
Bcin13g01780.1	NA	NA	bisque4
Bcin13g02370.1	Bcsmx3, similar to yeast SMX3, Core Sm protein Sm F; part of heteroheptameric complex (with Smb1p, Smd1p, Smd2p, Smd3p, Sme1p, and Smx2p) that is part of the spliceosomal U1, U2, U4, and U5 snRNPs; homolog of human Sm F [Source:SGD;Acc:S000006386]	Bcsmx3	bisque4
Bcin13g02380.1	Protein of unknown function DUF866, eukaryotic	NA	bisque4
Bcin13g02640.1	Glycoside hydrolase, family 28 + Pectin lyase fold/virulence factor + Pectin lyase fold	NA	bisque4
Bcin13g03350.1	Glycoside hydrolase, family 12 + Glycoside hydrolase, family 11/12 + Concanavalin A-like lectin/glucanase domain	NA	bisque4
Bcin13g04420.1	Histone H4 + Histone-fold + Histone H4, conserved site	NA	bisque4
Bcin14g00100.1	NADH:ubiquinone oxidoreductase, B18 subunit	NA	bisque4
Bcin14g00240.1	Tannase/feruloyl esterase + Alpha/Beta hydrolase fold	NA	bisque4
Bcin14g00610.4	Bcpg2, Endopolygalacturonase	Bcpg2	bisque4
Bcin14g00700.2	Bcvps29, similar to yeast VPS29, Subunit of the membrane-associated retromer complex; endosomal protein; essential for endosome-to-Golgi retrograde transport; forms a subcomplex with Vps35p and Vps26p that selects cargo proteins for endosome-to-Golgi retrieval [Source:SGD;Acc:S000001054]	Bcvps29	bisque4
Bcin14g01930.1	Bcaps1, similar to yeast APS1, Small subunit of the clathrin-associated adaptor complex AP-1; AP-1 is involved in protein sorting at the trans-Golgi network; homolog of the sigma subunit of the mammalian clathrin AP-1 complex [Source:SGD;Acc:S000004160]	Bcaps1	bisque4
Bcin14g02540.1	Bcbet3, similar to yeast BET3, Core component of transport protein particle (TRAPP) complexes I-III; TRAPP complexes are related multimeric guanine nucleotide-exchange factors for the GTPase Ypt1, regulating ER-Golgi traffic (TRAPPI), intra-Golgi traffic (TRAPPII), endosome-Golgi traffic (TRAPPII and III) and autophagy (TRAPPIII); hydrophilic homodimeric protein that acts in conjunction with SNAR…	Bcbet3	bisque4
Bcin14g02980.1	Cytochrome c oxidase, subunit VIIa, fungal	NA	bisque4
Bcin14g03430.1	Pectate lyase/Amb allergen + Pectin lyase fold/virulence factor + Pectin lyase fold	NA	bisque4
Bcin14g03510.1	NA	NA	bisque4
Bcin14g04620.1	Bccox12, similar to yeast COX12, Subunit VIb of cytochrome c oxidase; cytochrome c oxidase is also known as respiratory Complex IV and is the terminal member of the mitochondrial inner membrane electron transport chain; required for assembly of cytochrome c oxidase but not required for activity after assembly; phosphorylated; easily released from the intermembrane space, suggesting a loose associ…	Bccox12	bisque4
Bcin14g04630.1	Bcpic2, Gene with maximal expression at Complete colonization	Bcpic2	bisque4
Bcin14g04720.1	NA	NA	bisque4
Bcin14g04720.2	NA	NA	bisque4
Bcin14g04860.1	Bcqcr8, similar to yeast QCR8, Subunit 8 of ubiquinol cytochrome-c reductase (Complex III); Complex III is a component of the mitochondrial inner membrane electron transport chain; oriented facing the intermembrane space; expression is regulated by Abf1p and Cpf1p [Source:SGD;Acc:S000003702]	Bcqcr8	bisque4
Bcin14g05500.1	Bcgod1, Glucose oxidase	Bcgod1	bisque4
Bcin14g05530.1	Bczps1, similar to yeast ZPS1, Putative GPI-anchored protein; transcription is induced under low-zinc conditions, as mediated by the Zap1p transcription factor, and at alkaline pH [Source:SGD;Acc:S000005514]	Bczps1	bisque4
Bcin15g00380.1	Bctma22, similar to yeast TMA22, Protein of unknown function; associates with ribosomes and has a putative RNA binding domain; interacts with Tma20p; similar to human GRAP and human DRP1, which interacts with human Tma20p homolog MCT-1; protein abundance increases in response to DNA replication stress [Source:SGD;Acc:S000003775]	Bctma22	bisque4
Bcin15g00500.1	GRIM-19	NA	bisque4
Bcin15g01380.1	Bclsc2, similar to yeast LSC2, Beta subunit of succinyl-CoA ligase; succinyl-CoA ligase is a mitochondrial enzyme of the TCA cycle that catalyzes the nucleotide-dependent conversion of succinyl-CoA to succinate [Source:SGD;Acc:S000003476]	Bclsc2	bisque4
Bcin15g02710.1	Zinc finger, CHY-type	NA	bisque4
Bcin15g02720.1	Bcpre6, similar to yeast PRE6, Alpha 4 subunit of the 20S proteasome; may replace alpha 3 subunit (Pre9p) under stress conditions to create a more active proteasomal isoform; GFP-fusion protein relocates from cytosol to the mitochondrial surface upon oxidative stress [Source:SGD;Acc:S000005398]	Bcpre6	bisque4
Bcin15g03070.1	Bccrh2, Chitin transglycosylase	Bccrh2	bisque4
Bcin15g03870.1	Cellulose-binding domain, fungal	NA	bisque4
Bcin15g04200.1	Cytochrome b-c1 complex subunit 10, fungi	NA	bisque4
Bcin15g04280.1	L-lysine 6-monooxygenase/L-ornithine 5-monooxygenase	NA	bisque4
Bcin15g04320.1	AMP-dependent synthetase/ligase + AMP-binding, conserved site + AMP-binding enzyme C-terminal domain	NA	bisque4
Bcin15g04370.1	HD domain	NA	bisque4
Bcin15g04620.1	Complex I subunit NDUFS6	NA	bisque4
Bcin15g04970.3	Bcpgi1, similar to yeast PGI1, Glycolytic enzyme phosphoglucose isomerase; catalyzes the interconversion of glucose-6-phosphate and fructose-6-phosphate; required for cell cycle progression and completion of the gluconeogenic events of sporulation [Source:SGD;Acc:S000000400]	Bcpgi1	bisque4
Bcin15g05520.1	F-box domain	NA	bisque4
Bcin15g05580.2	FAD linked oxidase, N-terminal + Berberine/berberine-like + FAD-binding, type 2 + CO dehydrogenase flavoprotein-like, FAD-binding, subdomain 2	NA	bisque4
Bcin16g00500.1	Bcfmn1, similar to yeast FMN1, Riboflavin kinase, produces riboflavin monophosphate (FMN); FMN is a necessary cofactor for many enzymes; predominantly localizes to the microsomal fraction and also found in the mitochondrial inner membrane [Source:SGD;Acc:S000002644]	Bcfmn1	bisque4
Bcin16g00870.1	NA	NA	bisque4
Bcin16g03340.1	Bcdfr1, similar to yeast DFR1, Dihydrofolate reductase involved in tetrahydrofolate biosynthesis; required for respiratory metabolism [Source:SGD;Acc:S000005762]	Bcdfr1	bisque4
Bcin16g03780.1	Zinc finger, CHCC-type	NA	bisque4
Bcin16g04310.1	Bchsh49, similar to yeast HSH49, U2-snRNP associated splicing factor; similar to the mammalian splicing factor SAP49; proposed to function as a U2-snRNP assembly factor along with Hsh155p and binding partner Cus1p; contains two RNA recognition motifs (RRM) [Source:SGD;Acc:S000005846]	Bchsh49	bisque4
Bcin16g04580.1	Protein of unknown function DUF1640	NA	bisque4
Bcin16g05190.1	Alcohol dehydrogenase, zinc-type, conserved site + GroES (chaperonin 10)-like + Alcohol dehydrogenase, C-terminal + Alcohol dehydrogenase GroES-like + NAD(P)-binding domain + Polyketide synthase, enoylreductase domain	NA	bisque4
Bcin18g00150.1	DnaJ domain	NA	bisque4

## Sheet: Module lightpink4
target_id	Description_summary	Gene_Name_M	Module_name
Bcin01g00070.1	Bcboa7, Putative botcinic acid (BoA) biosynthetic gene, P450 monooxygenase	Bcboa7	lightpink4
Bcin01g00080.1	Bcboa8, Putative botcinic acid (BoA) biosynthetic gene, FAD-binding domain	Bcboa8	lightpink4
Bcin01g00090.1	Bcboa9,Bcpks9, Polyketide synthase, in botcinid acid biosynthesis gene cluster	Bcboa9,Bcpks9	lightpink4
Bcin01g00100.1	Bcboa10, Putative botcinic acid (BoA) biosynthetic gene, thioesterase domain	Bcboa10	lightpink4
Bcin01g00100.2	Bcboa10, Putative botcinic acid (BoA) biosynthetic gene, thioesterase domain	Bcboa10	lightpink4
Bcin01g00110.1	Bcboa11, Putative botcinic acid (BoA) biosynthetic gene, transferase family	Bcboa11	lightpink4
Bcin01g00120.1	Bcboa12, Putative botcinic acid (BoA) biosynthetic gene	Bcboa12	lightpink4
Bcin01g00130.2	Bcboa13, Putative botcinic acid (BoA) biosynthetic gene, Zn2/Cys6 transcription factor	Bcboa13	lightpink4
Bcin01g05870.1	NAD-dependent epimerase/dehydratase, N-terminal domain + NmrA-like domain + NAD(P)-binding domain	NA	lightpink4
Bcin01g05960.1	NA	NA	lightpink4
Bcin01g05970.1	Transferase + Chloramphenicol acetyltransferase-like domain	NA	lightpink4
Bcin01g08220.1	GroES (chaperonin 10)-like + Alcohol dehydrogenase, C-terminal + Alcohol dehydrogenase GroES-like + NAD(P)-binding domain + Polyketide synthase, enoylreductase domain	NA	lightpink4
Bcin02g00540.1	Alpha/beta hydrolase fold-3 + Alpha/Beta hydrolase fold	NA	lightpink4
Bcin02g05870.1	GroES (chaperonin 10)-like + Alcohol dehydrogenase, C-terminal + NAD(P)-binding domain + Polyketide synthase, enoylreductase domain	NA	lightpink4
Bcin02g06910.1	Glycoside hydrolase, family 17 + Glycoside hydrolase, catalytic domain + Glycoside hydrolase superfamily	NA	lightpink4
Bcin02g06910.2	Glycoside hydrolase, family 17 + Glycoside hydrolase, catalytic domain + Glycoside hydrolase superfamily	NA	lightpink4
Bcin02g07090.1	NADH:flavin oxidoreductase/NADH oxidase, N-terminal + Aldolase-type TIM barrel	NA	lightpink4
Bcin02g09380.1	Six-bladed beta-propeller, TolB-like + SMP-30/Gluconolactonase/LRE-like region	NA	lightpink4
Bcin03g00280.1	Pectate lyase/Amb allergen + Pectin lyase fold/virulence factor + Pectin lyase fold	NA	lightpink4
Bcin03g00830.1	NA	NA	lightpink4
Bcin03g03700.1	NA	NA	lightpink4
Bcin03g03830.1	Bcpme2, Pectin methyl esterase	Bcpme2	lightpink4
Bcin03g04010.1	Bccel5A, Endo-beta-1,4-glucanaseprecursor	Bccel5A	lightpink4
Bcin03g04760.1	Alanine racemase, N-terminal + Uncharacterised protein family UPF0001 + PLP-binding barrel	NA	lightpink4
Bcin03g07360.1	Pectate lyase/Amb allergen + Pectin lyase fold/virulence factor + Pectin lyase fold	NA	lightpink4
Bcin03g08170.1	NAD-dependent epimerase/dehydratase, N-terminal domain + NAD(P)-binding domain	NA	lightpink4
Bcin03g09210.1	Nitrous oxide reductase, N-terminal + WD40/YVTN repeat-like-containing domain + Lactonase, 7-bladed beta propeller	NA	lightpink4
Bcin03g09318.1	Alpha/beta hydrolase fold-1 + Alpha/Beta hydrolase fold	NA	lightpink4
Bcin03g09318.2	Alpha/beta hydrolase fold-1 + Alpha/Beta hydrolase fold	NA	lightpink4
Bcin03g09320.1	NA	NA	lightpink4
Bcin04g01060.1	Phenylacetic acid degradation-related domain + Thioesterase superfamily + HotDog domain	NA	lightpink4
Bcin04g02250.1	NADH:flavin oxidoreductase/NADH oxidase, N-terminal + Aldolase-type TIM barrel	NA	lightpink4
Bcin04g02930.1	Bmr5, ABC-transporter	Bmr5	lightpink4
Bcin04g04790.1	S-adenosyl-L-methionine-dependent methyltransferase	NA	lightpink4
Bcin04g06990.1	Glycoside hydrolase, family 43 + Glycoside hydrolase, family 43, endo-1, 5-alpha-L-arabinosidase + Glycosyl hydrolase, five-bladed beta-propellor domain	NA	lightpink4
Bcin05g02790.1	Smr protein/MutS2 C-terminal + Domain of unknown function DUF1771	NA	lightpink4
Bcin05g06280.1	GroES (chaperonin 10)-like + Alcohol dehydrogenase, C-terminal + NAD(P)-binding domain + Polyketide synthase, enoylreductase domain	NA	lightpink4
Bcin05g08310.1	NA	NA	lightpink4
Bcin06g00690.1	NA	NA	lightpink4
Bcin06g01960.1	Bccab1, similar to yeast CAB1, Pantothenate kinase, ATP:D-pantothenate 4'-phosphotransferase; catalyzes the first committed step in the universal biosynthetic pathway for synthesis of coenzyme A (CoA); transcriptionally regulated by Upc2p via a sterol response element [Source:SGD;Acc:S000002939]	Bccab1	lightpink4
Bcin07g00780.1	NA	NA	lightpink4
Bcin07g02180.1	Bctpo1, similar to yeast TPO1, Polyamine transporter of the major facilitator superfamily; member of the 12-spanner drug:H(+) antiporter DHA1 family; recognizes spermine, putrescine, and spermidine; catalyzes uptake of polyamines at alkaline pH and excretion at acidic pH; during oxidative stress exports spermine, spermidine from the cell, which controls timing of expression of stress-responsive g…	Bctpo1	lightpink4
Bcin07g02280.1	Peptidase G1 + Concanavalin A-like lectin/glucanase domain	NA	lightpink4
Bcin07g02980.1	NADH:flavin oxidoreductase/NADH oxidase, N-terminal + Aldolase-type TIM barrel	NA	lightpink4
Bcin07g04630.1	NAD-dependent epimerase/dehydratase, N-terminal domain + NAD(P)-binding domain	NA	lightpink4
Bcin07g04990.1	BcABA4-like, Dehydrogenase/reductase	BcABA4-like	lightpink4
Bcin07g05810.1	Bcccp2, Cytochrome c peroxidase	Bcccp2	lightpink4
Bcin07g05810.2	Bcccp2, Cytochrome c peroxidase	Bcccp2	lightpink4
Bcin07g07080.1	Bchap2, Phytase	Bchap2	lightpink4
Bcin07g07120.1	Transferase + Chloramphenicol acetyltransferase-like domain	NA	lightpink4
Bcin07g07130.1	Cytochrome P450 + Cytochrome P450, E-class, group I + Cytochrome P450, conserved site	NA	lightpink4
Bcin08g00060.1	Glycoside hydrolase, family 43 + Concanavalin A-like lectin/glucanase domain + Glycosyl hydrolase, five-bladed beta-propellor domain	NA	lightpink4
Bcin08g00070.1	UDP-glucuronosyl/UDP-glucosyltransferase + Glycosyltransferase family 28, N-terminal domain	NA	lightpink4
Bcin08g02970.1	Bcpme1, Pectin methyl esterase	Bcpme1	lightpink4
Bcin08g04510.1	Protein-tyrosine/Dual specificity phosphatase + Protein-tyrosine phosphatase, active site + Tyrosine/serine-protein phosphatase IphP-type + Protein-tyrosine phosphatase-like	NA	lightpink4
Bcin09g00800.1	RTA-like protein	NA	lightpink4
Bcin09g01190.1	Peptidase S8/S53 domain + Proteinase inhibitor, propeptide + Peptidase S53, propeptide + Peptidase S8, subtilisin, Ser-active site + Sedolisin domain	NA	lightpink4
Bcin09g02640.1	Glycoside hydrolase, family 3, N-terminal + Glycoside hydrolase family 3 C-terminal domain + Glycoside hydrolase superfamily + Glycoside hydrolase, family 3, active site + Fibronectin type III-like domain	NA	lightpink4
Bcin09g04430.1	Carboxylesterase, type B + Carboxylesterase type B, conserved site + Carboxylesterase type B, active site + Alpha/Beta hydrolase fold	NA	lightpink4
Bcin09g05280.1	HotDog domain	NA	lightpink4
Bcin09g06530.1	NA	NA	lightpink4
Bcin10g01660.1	Glucose receptor Git3, N-terminal	NA	lightpink4
Bcin10g05850.1	Alcohol acetyltransferase	NA	lightpink4
Bcin10g05870.1	Cytochrome P450 + Cytochrome P450, E-class, group I + Cytochrome P450, conserved site	NA	lightpink4
Bcin11g00510.1	Bcnit2, similar to yeast NIT2, Nit protein; one of two proteins in S. cerevisiae with similarity to the Nit domain of NitFhit from fly and worm and to the mouse and human Nit protein which interacts with the Fhit tumor suppressor; nitrilase superfamily member [Source:SGD;Acc:S000003662]	Bcnit2	lightpink4
Bcin11g05540.1	Carbohydrate-binding WSC	NA	lightpink4
Bcin12g00730.1	NA	NA	lightpink4
Bcin12g00740.1	Glucose/ribitol dehydrogenase + NAD(P)-binding domain	NA	lightpink4
Bcin12g01780.1	Bcidi1, similar to yeast IDI1, Isopentenyl diphosphate:dimethylallyl diphosphate isomerase; catalyzes an essential activation step in the isoprenoid biosynthetic pathway; required for viability; isopentenyl diphosphate:dimethylallyl diphosphate isomerase is also known as IPP isomerase [Source:SGD;Acc:S000006038]	Bcidi1	lightpink4
Bcin12g02910.1	Glucose-methanol-choline oxidoreductase, N-terminal + Glucose-methanol-choline oxidoreductase, C-terminal + Cellobiose dehydrogenase, cytochrome domain + NAD(P)-binding domain + Pyridine nucleotide-disulphide oxidoreductase, FAD/NAD(P)-binding domain	NA	lightpink4
Bcin13g01010.1	Glucose/ribitol dehydrogenase + NAD(P)-binding domain + Short-chain dehydrogenase/reductase, conserved site	NA	lightpink4
Bcin13g01900.1	Cytochrome b5-like heme/steroid binding domain + Fatty acid desaturase, type 1 + Fatty acid desaturase	NA	lightpink4
Bcin13g01940.1	Alcohol dehydrogenase, zinc-type, conserved site + GroES (chaperonin 10)-like + Alcohol dehydrogenase, C-terminal + Alcohol dehydrogenase GroES-like + NAD(P)-binding domain + Polyketide synthase, enoylreductase domain	NA	lightpink4
Bcin13g05070.1	Protein of unknown function DUF829, TMEM53	NA	lightpink4
Bcin13g05620.1	Bccyb5, similar to yeast CYB5, Cytochrome b5; involved in the sterol and lipid biosynthesis pathways; acts as an electron donor to support sterol C5-6 desaturation [Source:SGD;Acc:S000005055]	Bccyb5	lightpink4
Bcin14g00210.1	NADH:flavin oxidoreductase/NADH oxidase, N-terminal + Aldolase-type TIM barrel	NA	lightpink4
Bcin14g00760.1	Survival protein SurE-like phosphatase/nucleotidase	NA	lightpink4
Bcin14g04350.1	NA	NA	lightpink4
Bcin14g05510.1	Glycoside hydrolase, family 62, arabinosidase + Glycosyl hydrolase, five-bladed beta-propellor domain	NA	lightpink4
Bcin15g01490.1	Bcebdp1, Emopamil-binding protein	Bcebdp1	lightpink4
Bcin15g05360.1	Bcgal7, similar to yeast GAL7, Galactose-1-phosphate uridyl transferase; synthesizes glucose-1-phosphate and UDP-galactose from UDP-D-glucose and alpha-D-galactose-1-phosphate in the second step of galactose catabolism [Source:SGD;Acc:S000000222]	Bcgal7	lightpink4
Bcin15g05700.1	Carboxylesterase, type B + Carboxylesterase type B, active site + Alpha/Beta hydrolase fold	NA	lightpink4
Bcin15g05710.1	Domain of unknown function DUF3533	NA	lightpink4
Bcin16g01200.1	Bcnuc1, similar to yeast NUC1, Major mitochondrial nuclease; has RNAse and DNA endo- and exonucleolytic activities; roles in mitochondrial recombination, apoptosis and maintenance of polyploidy; involved in fragmentation of genomic DNA during PND (programmed nuclear destruction); encodes ortholog of mammalian endoG [Source:SGD;Acc:S000003744]	Bcnuc1	lightpink4
Bcin16g04500.1	NA	NA	lightpink4

## Sheet: Module ivory
target_id	Description_summary	Gene_Name_M	Module_name
Bcin01g01260.1	ThiJ/PfpI + Class I glutamine amidotransferase-like	NA	ivory
Bcin01g01670.1	NA	NA	ivory
Bcin01g02010.1	NTF2-like domain	NA	ivory
Bcin01g02320.1	Lysophospholipase, catalytic domain + Acyl transferase/acyl hydrolase/lysophospholipase	NA	ivory
Bcin01g02460.1	Expansin/pollen allergen, DPBB domain + Expansin, cellulose-binding-like domain + RlpA-like double-psi beta-barrel domain	NA	ivory
Bcin01g03900.1	NA	NA	ivory
Bcin01g03910.2	NA	NA	ivory
Bcin01g04900.1	gstII, Glutathione S-transferase	gstII	ivory
Bcin01g05980.1	Monooxygenase, FAD-binding + Pyridine nucleotide-disulphide oxidoreductase, FAD/NAD(P)-binding domain	NA	ivory
Bcin01g08160.1	NA	NA	ivory
Bcin02g00015.2	NA	NA	ivory
Bcin02g00460.1	Cytochrome P450 + Cytochrome P450, E-class, group I + Cytochrome P450, conserved site	NA	ivory
Bcin02g03050.1	Major facilitator superfamily + Major facilitator superfamily domain	NA	ivory
Bcin02g04800.1	Peptidase M14, carboxypeptidase A + Proteinase inhibitor, carboxypeptidase propeptide + Proteinase inhibitor, propeptide	NA	ivory
Bcin02g06840.1	Coenzyme A transferase active site + Coenzyme A transferase family I + 3-oxoacid CoA-transferase, subunit B + 3-oxoacid CoA-transferase, subunit A + 3-oxoacid CoA-transferase	NA	ivory
Bcin02g07070.1	NA	NA	ivory
Bcin02g07770.1	Bcnep2, Necrosis- and ethylene-inducing protein 2 precursor	Bcnep2	ivory
Bcin02g07930.1	Glucose/ribitol dehydrogenase + NAD(P)-binding domain + Short-chain dehydrogenase/reductase, conserved site	NA	ivory
Bcin02g08230.1	Carboxylesterase, type B + Carboxylesterase type B, conserved site + Carboxylesterase type B, active site + Alpha/Beta hydrolase fold	NA	ivory
Bcin02g08990.1	Ceramidase	NA	ivory
Bcin02g09050.1	NADP-dependent oxidoreductase domain	NA	ivory
Bcin03g00200.1	Major facilitator superfamily + Major facilitator superfamily domain	NA	ivory
Bcin03g00210.1	AMP-dependent synthetase/ligase + Phosphopantetheine attachment site + Acyl carrier protein-like + Male sterility, NAD-binding + NAD(P)-binding domain + Polyketide synthase, phosphopantetheine-binding domain + AMP-binding, conserved site	NA	ivory
Bcin03g00230.1	Mandelate racemase/muconate lactonizing enzyme, N-terminal domain + Mandelate racemase/muconate lactonizing enzyme, C-terminal + Mandelate racemase/muconate lactonizing enzyme, conserved site + Enolase N-terminal domain-like + Enolase C-terminal domain-like	NA	ivory
Bcin03g00240.1	Aldo/keto reductase, conserved site + Aldo/keto reductase subgroup + NADP-dependent oxidoreductase domain	NA	ivory
Bcin03g00250.1	DapA-like + Aldolase-type TIM barrel + Schiff base-forming aldolase, conserved site	NA	ivory
Bcin03g00480.1	Bcxyn11A, Xylanase	Bcxyn11A	ivory
Bcin03g00490.1	NA	NA	ivory
Bcin03g01220.1	NA	NA	ivory
Bcin03g01680.1	Bcpg4, Endopolygalacturonase	Bcpg4	ivory
Bcin03g03040.1	Pyridine nucleotide-disulphide oxidoreductase, FAD/NAD(P)-binding domain	NA	ivory
Bcin03g03480.1	BcXyn10A, Xylanase of family GH10 (Garcia et al., 2017)	BcXyn10A	ivory
Bcin03g04480.1	Glucose/ribitol dehydrogenase + NAD(P)-binding domain	NA	ivory
Bcin03g04850.1	Double-stranded RNA-binding domain	NA	ivory
Bcin03g05600.2	Phosphoesterase + Alkaline-phosphatase-like, core domain	NA	ivory
Bcin03g07320.1	Ribonuclease T2-like + Ribonuclease T2, active site + Ribonuclease T2, His active site 2	NA	ivory
Bcin03g09318.3	Alpha/beta hydrolase fold-1 + Alpha/Beta hydrolase fold	NA	ivory
Bcin04g03620.1	Ribonuclease T2-like + Ribonuclease T2, active site + Ribonuclease T2, His active site 2	NA	ivory
Bcin04g05580.1	Intradiol ring-cleavage dioxygenase, C-terminal + Intradiol ring-cleavage dioxygenase, core	NA	ivory
Bcin04g06250.1	Glycosyl hydrolase, family 13, catalytic domain + Glycosyl hydrolase, family 13, all-beta + Glycoside hydrolase, catalytic domain + Alpha-amylase, domain of unknown function DUF1966, C-terminal + Glycoside hydrolase superfamily	NA	ivory
Bcin05g00010.1	NADP-dependent oxidoreductase domain	NA	ivory
Bcin05g02410.1	Glucose-methanol-choline oxidoreductase, N-terminal + Glucose-methanol-choline oxidoreductase, C-terminal + Glucose-methanol-choline oxidoreductase + Pyridine nucleotide-disulphide oxidoreductase, FAD/NAD(P)-binding domain	NA	ivory
Bcin05g02420.1	Extracellular membrane protein, CFEM domain	NA	ivory
Bcin05g03680.1	BcSSP2, Small secreted protein	BcSSP2	ivory
Bcin05g06490.1	Polyketide cyclase SnoaL-like domain + NTF2-like domain	NA	ivory
Bcin05g06590.1	Zinc finger, MYND-type	NA	ivory
Bcin05g06600.1	Glucose/ribitol dehydrogenase + NAD(P)-binding domain + Short-chain dehydrogenase/reductase, conserved site	NA	ivory
Bcin06g01060.1	NA	NA	ivory
Bcin06g02140.1	Glycoside hydrolase, family 28 + Pectin lyase fold/virulence factor + Pectin lyase fold	NA	ivory
Bcin06g03270.1	Cyanovirin-N	NA	ivory
Bcin06g07600.1	NA	NA	ivory
Bcin07g02730.1	Pectin lyase fold/virulence factor + Pectin lyase fold + Pectate lyase superfamily protein	NA	ivory
Bcin07g02790.1	AMP-dependent synthetase/ligase + Acyl carrier protein-like + Male sterility, NAD-binding + NAD(P)-binding domain + AMP-binding, conserved site	NA	ivory
Bcin08g00020.1	NA	NA	ivory
Bcin08g00280.1	Peptidase S10, serine carboxypeptidase + Peptidase S10, serine carboxypeptidase, active site + Alpha/Beta hydrolase fold + Serine carboxypeptidases, histidine active site	NA	ivory
Bcin08g00940.1	Extracellular membrane protein, CFEM domain	NA	ivory
Bcin08g01900.1	Glycoside hydrolase, family 18, catalytic domain + Glycoside hydrolase, chitinase active site + Glycoside hydrolase, catalytic domain + Glycoside hydrolase superfamily	NA	ivory
Bcin08g02580.1	NA	NA	ivory
Bcin08g03820.1	Pectate lyase/Amb allergen + Pectin lyase fold/virulence factor + Pectin lyase fold	NA	ivory
Bcin08g03850.1	Bcaba1, Cytochrome P450 monooxygenase, in abscisic acid gene cluster	Bcaba1	ivory
Bcin08g05000.1	Ethanolamine utilisation EutQ + RmlC-like cupin domain + RmlC-like jelly roll fold	NA	ivory
Bcin08g05040.1	Carboxyl transferase + Acetyl-coenzyme A carboxyltransferase, N-terminal + Acetyl-coenzyme A carboxyltransferase, C-terminal + ClpP/crotonase-like domain	NA	ivory
Bcin08g05280.1	Beta-lactamase-like	NA	ivory
Bcin08g05610.1	NA	NA	ivory
Bcin08g07100.1	NA	NA	ivory
Bcin09g00460.1	NA	NA	ivory
Bcin09g03850.1	Transaldolase + Aldolase-type TIM barrel + Transaldolase, active site	NA	ivory
Bcin09g04600.1	NA	NA	ivory
Bcin09g04610.2	Sugar/inositol transporter + General substrate transporter + Sugar transporter, conserved site + Major facilitator superfamily domain	NA	ivory
Bcin09g05390.1	NA	NA	ivory
Bcin09g05570.1	Sugar/inositol transporter + General substrate transporter + Sugar transporter, conserved site + Major facilitator superfamily domain	NA	ivory
Bcin10g02530.1	Bcser1, Subtilisine-like protease	Bcser1	ivory
Bcin11g02900.1	Peptidase S1 + Peptidase S1A, chymotrypsin-type + Trypsin-like cysteine/serine peptidase domain + Peptidase S1, trypsin family, active site + Serine proteases, trypsin family, serine active site	NA	ivory
Bcin11g04110.1	Permease, cytosine/purines, uracil, thiamine, allantoin + Purine-cytosine permease	NA	ivory
Bcin11g04530.1	Ergosterol biosynthesis ERG4/ERG24 + Sterol reductase, conserved site	NA	ivory
Bcin11g05080.1	NADP-dependent oxidoreductase domain	NA	ivory
Bcin12g00220.1	NA	NA	ivory
Bcin12g00630.1	NA	NA	ivory
Bcin12g00860.1	S-adenosyl-L-methionine-dependent methyltransferase	NA	ivory
Bcin12g02040.1	Bcap8, Aspartic proteinase	Bcap8	ivory
Bcin12g02680.1	Bcjen1, similar to yeast JEN1, Monocarboxylate/proton symporter of the plasma membrane; transport activity is dependent on the pH gradient across the membrane; mediates high-affinity uptake of carbon sources lactate, pyuvate, and acetate, and also of the micronutrient selenite, whose structure mimics that of monocarboxylates; expression and localization are tightly regulated, with transcription r…	Bcjen1	ivory
Bcin12g04490.1	Major facilitator superfamily + Major facilitator superfamily domain	NA	ivory
Bcin12g04700.1	Major facilitator superfamily + Major facilitator superfamily domain	NA	ivory
Bcin12g06300.1	Peptidase M35, deuterolysin + Metallopeptidase, catalytic domain	NA	ivory
Bcin12g06310.1	NA	NA	ivory
Bcin12g06580.1	Glutathione-dependent formaldehyde-activating enzyme/centromere protein V + Mss4-like	NA	ivory
Bcin12g06770.1	Six-bladed beta-propeller, TolB-like	NA	ivory
Bcin13g00660.1	NmrA-like domain + NAD(P)-binding domain	NA	ivory
Bcin13g02320.1	Cellulose-binding domain, fungal + Glycoside hydrolase, family 12 + Glycoside hydrolase, family 11/12 + Concanavalin A-like lectin/glucanase domain	NA	ivory
Bcin13g02960.1	Peptidase M14, carboxypeptidase A	NA	ivory
Bcin13g04730.2	NA	NA	ivory
Bcin14g00850.1	Bcpg1, Endopolygalacturonase1, CalciNeurine-Dependant (CND) gene	Bcpg1	ivory
Bcin14g00860.1	Pectinesterase, catalytic + Pectin lyase fold/virulence factor + Pectin lyase fold	B431	ivory
Bcin14g01070.1	GroES (chaperonin 10)-like + Alcohol dehydrogenase, C-terminal + Alcohol dehydrogenase GroES-like + NAD(P)-binding domain + Polyketide synthase, enoylreductase domain	NA	ivory
Bcin14g01770.1	Major facilitator superfamily + Major facilitator superfamily domain	NA	ivory
Bcin14g05380.1	GroES (chaperonin 10)-like + Alcohol dehydrogenase, C-terminal + Alcohol dehydrogenase GroES-like + NAD(P)-binding domain + Polyketide synthase, enoylreductase domain	NA	ivory
Bcin14g05480.1	O-methyltransferase, family 2 + Winged helix-turn-helix DNA-binding domain + O-methyltransferase COMT-type + S-adenosyl-L-methionine-dependent methyltransferase	NA	ivory
Bcin14g05490.1	S-adenosyl-L-methionine-dependent methyltransferase	NA	ivory
Bcin14g05570.1	Tyrosinase copper-binding domain + Uncharacterised domain, di-copper centre	NA	ivory
Bcin15g01600.1	Glycoside hydrolase, family 11 + Glycoside hydrolase, family 11/12 + Concanavalin A-like lectin/glucanase domain + Glycosyl hydrolases family 11 (GH11) domain	BcXyn11B	ivory
Bcin15g01630.1	Membrane-associated, eicosanoid/glutathione metabolism (MAPEG) protein + Membrane associated eicosanoid/glutathione metabolism-like domain	NA	ivory
Bcin15g02380.1	Bcacp1, Pepstatin-insensitive aspartic protease	Bcacp1	ivory
Bcin15g03150.1	Peptidase S8/S53 domain + Proteinase inhibitor, propeptide + Peptidase S53, propeptide + Sedolisin domain	NA	ivory
Bcin15g04350.1	Cytochrome P450 + Cytochrome P450, E-class, group I	NA	ivory
Bcin15g04480.1	Glucose/ribitol dehydrogenase + NAD(P)-binding domain	NA	ivory
Bcin15g04550.1	NA	NA	ivory
Bcin15g05660.2	Alcohol dehydrogenase, zinc-type, conserved site + GroES (chaperonin 10)-like + Alcohol dehydrogenase, C-terminal + Alcohol dehydrogenase GroES-like + NAD(P)-binding domain + Polyketide synthase, enoylreductase domain	NA	ivory
Bcin16g00180.1	Protein of unknown function DUF3328	NA	ivory
Bcin16g01480.1	Cytochrome P450 + Cytochrome P450, E-class, group I + Cytochrome P450, conserved site	NA	ivory
Bcin16g02760.1	NA	NA	ivory
Bcin16g02760.2	NA	NA	ivory
Bcin16g02770.1	Bcmp1, Similar to metalloproteinase (secreted protein)	Bcmp1	ivory
Bcin16g02840.1	NA	NA	ivory
Bcin16g02850.1	FAD linked oxidase, N-terminal + Berberine/berberine-like + FAD-binding, type 2 + CO dehydrogenase flavoprotein-like, FAD-binding, subdomain 2	NA	ivory
Bcin16g03030.6	NA	NA	ivory
Bcin17g00010.1	Aminotransferases, class-I, pyridoxal-phosphate-binding site + Aminotransferase, class I/classII + Pyridoxal phosphate-dependent transferase, major region, subdomain 1 + Pyridoxal phosphate-dependent transferase, major region, subdomain 2 + Pyridoxal phosphate-dependent transferase	NA	ivory
Bcin17g00040.1	Alpha/beta hydrolase fold-1 + Alpha/Beta hydrolase fold	NA	ivory
Bcin17g00050.1	AMP-dependent synthetase/ligase + Acyl carrier protein-like + AMP-binding, conserved site	NA	ivory
