# Supplementary material for: Loss of virulence of Botrytis cinerea mutants defective in phytotoxin production is restored by modifying inoculation medium
Source: mBio. 2025 Dec 29;17(2):e03119-25. doi: 10.1128/mbio.03119-25 (PMC12892934; doi:10.1128/mbio.03119-25)
Supplement: Data S2 — Transcript levels of 160 tomato genes involved in defense responses and phytohormone production, signaling, and response, as well as pathogenesis-related proteins. [file mbio.03119-25-s0002.xlsx]

## Sheet: Tomato gene list
Gene_ID	Gene description
Solyc01g005440.4	Jasmonate ZIM-domain protein 2 (AHRD V3.3 *** B3Y562_TOBAC)
Solyc01g008980.3	Abscisic acid-insensitive 5-like protein (AHRD V3.3 *-* A0A2K3P2S8_TRIPR)
Solyc01g014480.3	ETHYLENE INSENSITIVE 3-like 3 protein (AHRD V3.3 *** A0A2G3AJ97_CAPAN)
Solyc01g057080.1	Ethylene-responsive transcription factor (AHRD V3.3 *-* A0A2G2X462_CAPBA)
Solyc01g060020.4	beta-1,3-glucanase TOMB13GLUB
Solyc01g065980.4	Ethylene Response Factor E.4
Solyc01g068060.4	Autophagy-related protein 8 (AHRD V1 ***- A6P6J6_FAGES); contains Interpro domain(s) IPR004241 Light chain 3 (LC3)
Solyc01g090340.3	Ethylene-responsive transcription factor 2 (AHRD V3.3 *** A0A2G3DEZ8_CAPCH)
Solyc01g091120.3	SlCOST1: Solyc01g091120
Solyc01g095700.3	Abscisic acid receptor PYL10 (AHRD V3.3 *** A0A2G3BTC1_CAPCH)
Solyc01g097240.3	Pathogenesis-related protein 4 (AHRD V3.3 *** I6VW44_CAPAN)
Solyc01g097280.2	Pathogenesis-related protein 4b (AHRD V3.3 *** A0A0H3TYE5_CAPAN)
Solyc01g104650.3	ABSCISIC ACID-INSENSITIVE 5-like protein 5 (AHRD V3.3 *** A0A2I4GE24_9ROSI)
Solyc01g106605.1	Pathogenesis-related protein 1 (AHRD V3.3 *** E2GEU2_9ROSI)
Solyc01g106620.2	pathogenesis-related protein 1-like (AHRD V3.3 *** A0A2I4HRD5_9ROSI)
Solyc01g106820.3	Ethylene-dependent gravitropism-deficient and yellow-green-like 3 (AHRD V3.3 *** A0A2U1KYW2_ARTAN)
Solyc01g107410.3	Pathogenesis-related homeodomain protein (AHRD V3.3 *-* PRH_PETCR)
Solyc01g107820.2	TOMATO WOUND-INDUCED 1
Solyc01g108080.4	ABSCISIC ACID-INSENSITIVE 5-like protein 7 (AHRD V3.3 *** A0A2G3BV73_CAPCH)
Solyc01g108160.3	Autophagy-related protein 2 (AHRD V1 *-*- C1GCV2_PARBD); contains Interpro domain(s) IPR015412 ATG2, C-terminal
Solyc02g022920.1	ethylene-responsive nuclear protein
Solyc02g030210.4	AP2-like ethylene-responsive transcription factor (AHRD V3.3 *** A0A2G3D2M5_CAPCH)
Solyc02g036350.3	1-aminocyclopropane-1-carboxylate oxidase EF501822
Solyc02g036380.3	Autophagy protein 5 (AHRD V1 ***- Q3MQ01_MAIZE); contains Interpro domain(s) IPR007239 Autophagy-related protein 5
Solyc02g061770.4	chitinase 2
Solyc02g062390.3	abscisic acid and environmental stress-inducible protein TAS14 (AHRD V3.3 *-* A0A1U8FJ72_CAPAN)
Solyc02g065470.1	Pathogenesis-related protein 1 (AHRD V3.3 *** A0A2K3L121_TRIPR)
Solyc02g069800.1	Alpha/beta-Hydrolases superfamily protein (AHRD V3.3 *** A0A2U1PVQ0_ARTAN)
Solyc02g072140.1	SlCOST3: Solyc02g072140
Solyc02g077370.1	Ethylene Response Factor C.5
Solyc02g077840.2	Ethylene-responsive transcription factor 4 (AHRD V3.3 *-* A0A2G3D5H4_CAPCH)
Solyc02g080590.3	Autophagy-related protein 8 (AHRD V1 **-- C1EJ88_9CHLO); contains Interpro domain(s) IPR004241 Light chain 3 (LC3)
Solyc02g081190.4	1-aminocyclopropane-1-carboxylate oxidase 4
Solyc02g082760.3	ethylene-responsive catalase
Solyc02g082920.4	acidic extracellular 26 kD chitinase
Solyc02g082930.3	acidic extracellular 27 kD chitinase
Solyc02g082960.3	Chitinase (AHRD V3.3 *** Q9FS45_VITVI)
Solyc02g083110.1	SlCOST5: Solyc02g083110
Solyc02g083500.3	cell wall integrity/stress response component (AHRD V3.3 *** AT5G66090.1)
Solyc02g085950.4	cell wall protein X77373
Solyc02g086050.3	Abscisic acid (Aba)-deficient 4 (AHRD V3.3 *** A0A1P8AQ81_ARATH)
Solyc02g090090.3	ethylene responsive proteinase inhibitor 1
Solyc02g090330.3	Autophagy-related protein 101 (AHRD V1 *--- ATGA1_XENLA); contains Interpro domain(s) IPR012445 Protein of unknown function DUF1649
Solyc02g093130.3	Ethylene-responsive transcription factor RAP2-10 (AHRD V3.3 *** A0A2G2XHS4_CAPBA)
Solyc03g005500.1	Ethylene-responsive transcription factor (AHRD V3.3 *** A0A1U8GJ51_CAPAN)
Solyc03g007070.3	1-aminocyclopropane-1-carboxylate synthase (AHRD V3.3 *** Q6U5H3_ROSHC)
Solyc03g007310.3	Abscisic acid receptor PYL8 (AHRD V3.3 *** A0A2G3CWW8_CAPCH)
Solyc03g031650.4	Autophagy-related protein 8 (AHRD V1 **-- C1EJ88_9CHLO); contains Interpro domain(s) IPR004241 Light chain 3 (LC3)
Solyc03g034240.4	Abscisic acid (Aba)-deficient 4 (AHRD V3.3 *-* A0A1P8AQ81_ARATH)
Solyc03g044810.2	Methyl jasmonate esterase (AHRD V3.3 *** Q56SE1_SOLTU)
Solyc03g044820.4	Methyl jasmonate esterase (AHRD V3.3 *** Q56SE1_SOLTU)
Solyc03g078640.1	cell wall integrity/stress response component-like protein (AHRD V3.3 *-* AT4G39840.1)
Solyc03g093540.1	Ethylene-responsive transcription factor 5 (AHRD V3.3 *** ERF5_TOBAC)
Solyc03g093550.1	Ethylene-responsive transcription factor 5 (AHRD V3.3 *** A0A2G3CVP7_CAPCH)
Solyc03g093560.1	ethylene response factor C.6
Solyc03g093610.1	ethylene response factor A.2
Solyc03g093800.1	glycine-rich cell wall structural protein 2 (AHRD V3.3 *-* XP_004235193.1)
Solyc03g095780.3	abscisic acid receptor PYL4-like (AHRD V3.3 *** A0A2I4EQL0_9ROSI)
Solyc03g096460.4	wound/stress protein AY568721
Solyc03g096790.3	Autophagy-related protein 13 (AHRD V1 *-*- C1GRW0_PARBA); contains Interpro domain(s) IPR018731 Autophagy-related protein 13
Solyc03g098230.3	Bifunctional D-cysteine desulfhydrase/1-aminocyclopropane-1-carboxylate deaminase, mitochondrial (AHRD V3.3 *** A0A2G2X7N7_CAPBA)
Solyc03g112230.4	NBR1
Solyc04g007170.3	Ethylene-responsive transcription factor (AHRD V3.3 *** A0A2G2V7U7_CAPBA)
Solyc04g008630.3	Autophagy-related protein 9 (AHRD V1 ***- D7FZF2_ECTSI); contains Interpro domain(s) IPR007241 Autophagy-related protein 9
Solyc04g014530.1	Ethylene Response Factor C.2
Solyc04g049010.3	ethylene insensitive 5/7
Solyc04g049800.3	AP2-like ethylene-responsive transcription factor (AHRD V3.3 *** A0A220QTH6_9SOLA)
Solyc04g051120.4	chitinase-like protein (AHRD V3.3 *** AT1G08530.1)
Solyc04g054910.4	Ethylene-responsive transcription factor (AHRD V3.3 *-* A0A2G2ZQC4_CAPAN)
Solyc04g071510.3	Protein ABSCISIC ACID-INSENSITIVE 5 (AHRD V3.3 *** A0A2G3CMZ5_CAPCH)
Solyc04g071590.3	Abscisic acid stress ripening 3
Solyc04g071600.3	Abscisic acid stress ripening 5
Solyc04g071770.3	Ethylene-responsive transcription factor (AHRD V3.3 *** A0A1U8GDL3_CAPAN)
Solyc04g072000.4	Chitinase (AHRD V3.3 *** A0A2U1LR12_ARTAN)
Solyc04g078640.3	Ethylene-responsive transcription factor RAP2-1 (AHRD V3.3 *** A0A1U8GBU2_CAPAN)
Solyc05g009460.3	ethylene-responsive transcription factor ERF118-like (AHRD V3.3 --* XP_022968247.1)
Solyc05g043430.4	Carboxymethylenebutenolidase (AHRD V3.3 *** A0A2I0VP35_9ASPA)
Solyc05g050130.4	Acidic endochitinase (AHRD V3.3 *** CHIA_TOBAC)
Solyc05g050390.4	atg6/beclin 1
Solyc05g050930.2	SlCOST4: Solyc05g050930
Solyc05g051200.1	ethylene-responsive factor 1
Solyc05g052030.1	ethylene response factor 4
Solyc05g052420.3	Abscisic acid receptor PYL6 (AHRD V3.3 *-* A0A1U8GQ86_CAPAN)
Solyc05g052460.3	Cation-independent mannose-6-phosphate receptor CI-MPR (AHRD V1 *-*- Q2UUD2_ASPOR); contains Interpro domain(s) IPR018939 Autophagy-related protein 27
Solyc05g055070.4	Ethylene receptor (AHRD V3.3 *** A0A2G2WUD6_CAPBA)
Solyc06g019200.4	Ethylene-dependent gravitropism-deficient and yellow-green-like 2 (AHRD V3.3 *** F4K0T6_ARATH)
Solyc06g034160.3	Autophagy-related protein 3 (AHRD V1 ***- D7MV26_ARALY); contains Interpro domain(s) IPR007134 Autophagy-related protein 3, N-terminal
Solyc06g043140.4	Autophagy protein 5 (AHRD V1 ***- Q3MQ01_MAIZE); contains Interpro domain(s) IPR007239 Autophagy-related protein 5
Solyc06g048820.1	Wound-induced protein 1 (AHRD V3.3 *** A0A2G3C5E3_CAPCH)
Solyc06g050500.2	abscisic acid receptor PYL4-like (AHRD V3.3 *** A0A2I4EQL0_9ROSI)
Solyc06g050760.1	Wound-induced protein 1 (AHRD V3.3 *** A0A2G2Z8C8_CAPAN)
Solyc06g053710.3	ethylene receptor homolog (ETR4)
Solyc06g061180.2	Abscisic acid receptor PYL1 (AHRD V3.3 *-* A0A2G3C7N8_CAPCH)
Solyc06g063070.3	Ethylene Response Factor A.3
Solyc06g068570.4	AP2-like ethylene-responsive transcription factor (AHRD V3.3 *** A0A2G2ZC69_CAPAN)
Solyc06g071770.4	ATG5
Solyc06g072980.4	NBR1
Solyc06g083040.3	wound-inducible carboxypeptidase
Solyc06g083340.3	Wound-induced basic protein (AHRD V3.3 *** A0A1U8H216_CAPAN)
Solyc07g005090.4	Glycosyl hydrolase family protein with chitinase insertion domain-containing protein (AHRD V3.3 *** A0A2U1N1A8_ARTAN)
Solyc07g005100.4	Chitinase/lysozyme (AHRD V3.3 *** Q43591_TOBAC)
Solyc07g005970.3	Autophagy-related protein 13 (AHRD V1 *-*- C1GRW0_PARBA); contains Interpro domain(s) IPR018731 Autophagy-related protein 13
Solyc07g006710.2	Pathogenesis-related protein PR-1 (AHRD V3.3 *** A0A2G3BX31_CAPCH)
Solyc07g042170.3	Jasmonate ZIM-domain protein 3 (AHRD V3.3 *** B3Y563_TOBAC)
Solyc07g049490.3	Ethylene Response Factor F.3
Solyc07g049530.3	1-aminocyclopropane-1-carboxylate oxidase 1
Solyc07g049550.3	1-aminocyclopropane-1-carboxylate oxidase 2 (AHRD V3.3 *** Q7Y257_BETPN)
Solyc07g052210.2	glycine-rich cell wall structural protein 1-like (AHRD V3.3 *-* XP_025888011.1)
Solyc07g053740.1	Ethylene Response Factor F.4
Solyc07g054730.1	Wound-responsive family protein (AHRD V3.3 *** AT4G28240.1)
Solyc07g056580.3	ethylene receptor 2
Solyc07g061870.1	glycine-rich cell wall structural protein 1.0-like (AHRD V3.3 *** XP_010324450.1)
Solyc07g062310.4	Unknown Protein (AHRD V1); contains Interpro domain(s) IPR019460 Autophagy-related protein 11
Solyc07g064680.3	SlCOST2: Solyc07g062310
Solyc07g064890.1	Ethylene Response Factor F.2
Solyc08g007400.4	Autophagy-related protein 8 (AHRD V1 **-- C1EJ88_9CHLO); contains Interpro domain(s) IPR004241 Light chain 3 (LC3)
Solyc08g008110.2	1-aminocyclopropane-1-carboxylate synthase (AHRD V3.3 *-* Q9SAZ4_SOLLC)
Solyc08g014120.3	ethylene responssive protein 33
Solyc08g036660.4	Jasmonate ZIM domain protein f (AHRD V3.3 *** I3WTA4_NICAT)
Solyc08g076960.1	Abscisic acid receptor PYL1 (AHRD V3.3 *** A0A2G3DCH7_CAPCH)
Solyc08g078190.2	Ethylene-responsive transcription factor 5 (AHRD V3.3 *** A0A2G2XL45_CAPBA)
Solyc08g078820.3	Autophagy-related protein 8 (AHRD V1 **-- C1EJ88_9CHLO); contains Interpro domain(s) IPR004241 Light chain 3 (LC3)
Solyc08g079750.3	1-aminocyclopropane-1-carboxylate synthase (AHRD V3.3 *** Q6U5H3_ROSHC)
Solyc08g080630.4	Ethylene-responsive proteinase inhibitor 1 (AHRD V3.3 *** A0A1U8G7N9_CAPAN)
Solyc08g080660.1	Pathogenesis-related thaumatin family protein (AHRD V3.3 *** A0A2K3LJG6_TRIPR)
Solyc08g080670.1	Pathogenesis-related 5-like protein
Solyc08g081535.1	1-aminocyclopropane-1-carboxylate synthase (AHRD V3.3 *** B2NIX1_CAPCH)
Solyc08g081550.4	1-aminocyclopropane-1-carboxylate synthase (AHRD V3.3 *** B2NIX1_CAPCH)
Solyc08g081670.3	Ethylene-responsive transcription factor (AHRD V3.3 *** A0A2G2XJJ5_CAPBA)
Solyc08g082180.3	Abscisic acid receptor PYL8 (AHRD V3.3 *** A0A2G3DB14_CAPCH)
Solyc08g082210.4	Ethylene-responsive transcription factor (AHRD V3.3 *** A0A2G3ADG6_CAPAN)
Solyc09g006005.1	Pathogenesis-related protein 1 (AHRD V3.3 *** Q75QH2_CAPCH)
Solyc09g007010.1	Pathogenesis-related protein 1 (AHRD V3.3 *** Q75QH2_CAPCH)
Solyc09g007260.4	AP2-like ethylene-responsive transcription factor TOE3 (AHRD V3.3 *** A0A2G2VZG0_CAPBA)
Solyc09g007870.3	ethylene signaling protein
Solyc09g014940.3	wound-induced protein 1-like (AHRD V3.3 *** A0A2I4HKI2_9ROSI)
Solyc09g014990.4	Autophagy-related protein 8 (AHRD V1 **-- C1EJ88_9CHLO); contains Interpro domain(s) IPR004241 Light chain 3 (LC3)
Solyc09g015380.1	Abscisic acid receptor PYL5 (AHRD V3.3 *** A0A1U8EIS0_CAPAN)
Solyc09g047840.3	WRKY33
Solyc09g055310.3	Ethylene-overproduction protein 1 (AHRD V3.3 *** A0A2G3BLY9_CAPCH)
Solyc09g059510.3	Ethylene-responsive transcription factor-like protein (AHRD V3.3 *** A0A1U8EE68_CAPAN)
Solyc09g065640.3	ethylene overproducer-like 1
Solyc09g066350.1	Ethylene-responsive transcription factor (AHRD V3.3 *** A0A2G2X630_CAPBA)
Solyc09g075420.3	ethylene response factor E.1
Solyc09g089750.1	1-aminocyclopropane-1-carboxylate oxidase-like protein 1 (AHRD V3.3 *-* A0A2G2W184_CAPBA)
Solyc09g089910.1	Ethylene-responsive transcription factor (AHRD V3.3 *** A0A1U8GJ51_CAPAN)
Solyc09g089930.3	ethylene responsive factor E.2
Solyc09g090970.4	pathogenesis-related protein STH-2-like (AHRD V3.3 *** A0A1U7Y3H6_NICSY)
Solyc09g090980.3	pathogenesis-related protein STH-2-like (AHRD V3.3 *** A0A1U7Y3H6_NICSY)
Solyc09g091000.4	Pathogenesis-related protein STH-2 (AHRD V3.3 *** PRS2_SOLTU)
Solyc09g097770.3	Cell wall protein (AHRD V3.3 *** Q40142_SOLLC)
Solyc09g098540.3	Chitinase-like protein (AHRD V3.3 *** Q6JX03_GOSHI)
Solyc10g006270.4	Autophagy-related protein 10 (AHRD V1 *-*- C1BQN0_9MAXI); contains Interpro domain(s) IPR007135 Autophagy-related protein 3
Solyc10g009110.1	ethylene response factor F.5
Solyc10g055790.1	Chitinase (AHRD V3.3 *-* B9VRK7_CAPAN)
Solyc10g055800.2	Chitinase (AHRD V3.3 *** B9VRK7_CAPAN)
Solyc10g055810.2	chitinase Z15140
Solyc10g055820.3	Chitinase (AHRD V3.3 *** B9VRK7_CAPAN)
Solyc10g074440.2	Chitinase (AHRD V3.3 *** B9VRK7_CAPAN)
Solyc10g076410.1	Abscisic acid receptor PYL6 (AHRD V3.3 *** A0A2G3BE77_CAPCH)
Solyc10g081350.2	ABSCISIC ACID-INSENSITIVE 5-like protein 2 (AHRD V3.3 *** A0A2G3BGU0_CAPCH)
Solyc10g081510.2	ethylene-responsive methionine synthase
Solyc10g083610.2	ethylene-inducible CTR1-like protein kinase
Solyc10g084340.2	AP2-like ethylene-responsive transcription factor (AHRD V3.3 *** A0A220QTH6_9SOLA)
Solyc10g084930.2	Autophagy-related protein 8 (AHRD V1 **-- C1EJ88_9CHLO); contains Interpro domain(s) IPR004241 Light chain 3 (LC3)
Solyc10g085310.1	Abscisic acid receptor PYL5 (AHRD V3.3 *** A0A1U8EIS0_CAPAN)
Solyc11g005130.2	Wound-responsive family protein (AHRD V3.3 *** A0A2U1Q4D9_ARTAN)
Solyc11g006180.2	ethylene receptor homolog (ETR5)
Solyc11g008870.2	Methylenetetrahydrofolate reductase (AHRD V3.3 *** A0A1U8F633_CAPAN)
Solyc11g011740.1	Ethylene-responsive transcription factor (AHRD V3.3 *** F1DGA5_COFAR)
Solyc11g044560.3	ABSCISIC ACID-INSENSITIVE 5-like protein 5 (AHRD V3.3 *** A0A1U8GBR9_CAPAN)
Solyc11g068930.3	Autophagy-related 7 (AHRD V1 ***- B8XVQ4_MAIZE); contains Interpro domain(s) IPR006285 E1-like protein-activating enzyme Gsa7p/Apg7p
Solyc11g072830.1	Chitinase (AHRD V3.3 *** A0A2K3PML7_TRIPR)
Solyc11g073050.2	ethylene-responsive small GTP-binding protein
Solyc12g005940.2	1-aminocyclopropane-1-carboxylate oxidase 2 (AHRD V3.3 *** Q7Y257_BETPN)
Solyc12g005960.3	Ethylene-responsive transcription factor 3 (AHRD V3.3 *-* A0A2U1KRH6_ARTAN)
Solyc12g009220.2	jasmonate ZIM-domain protein 1
Solyc12g011270.2	ethylene-responsive elongation factor EF-Ts precursor
Solyc12g011330.4	ethylene receptor 1
Solyc12g014310.2	pathogenesis-related family protein (AHRD V3.3 *** AT1G78780.5)
Solyc12g044860.3	ethylene-responsive RNA helicase
Solyc12g049310.2	Autophagy-related 12 (AHRD V1 ***- A7M6G8_HAELO); contains Interpro domain(s) IPR007242 Autophagy-related protein 12
Solyc12g049560.2	Ethylene-responsive transcription factor (AHRD V3.3 *** A0A2G2ZB67_CAPAN)
Solyc12g055990.2	Abscisic acid receptor PYL10 (AHRD V3.3 *** A0A2G2VH30_CAPBA)
Solyc12g056360.1	Pathogenesis-related thaumatin family protein (AHRD V3.3 *** A0A2K3LJG6_TRIPR)
Solyc12g056590.2	Ethylene Response Factor D.2
Solyc12g056980.1	Ethylene-responsive transcription factor (AHRD V3.3 *-* A0A2G2ZQC4_CAPAN)
Solyc12g098225.1	glycine-rich cell wall structural protein (AHRD V3.3 *-* XP_010314854.1)
Solyc12g098850.2	ethylene-forming enzyme

## Sheet: Transcript levels of gene set
Gene_ID	Gene description																		Gene description		Ratios for inoculations wild type and mutant B. cinerea (wt=0;mutant=3; coloured cells are 2-fold up or down)									Ratios for inoculations with or without yeast extract (A=-y; B=+y; coloured cells are 2-fold up or down)
		AVG_T_WT+y-0h	AVG_T_WT-y-0h	AVG_T_WT+y-12h	AVG_T_WT-y-12h	AVG_T_WT+y-16h	AVG_T_WT-y-16h	AVG_T_WT+y-24h	AVG_T_WT-y-24h	AVG_T_∆bot2∆boa6+y-0h	AVG_T_∆bot2∆boa6-y-0h	AVG_T_∆bot2∆boa6+y-12h	AVG_T_∆bot2∆boa6-y-12h	AVG_T_∆bot2∆boa6+y-16h	AVG_T_∆bot2∆boa6-y-16h	AVG_T_∆bot2∆boa6+y-24h	AVG_T_∆bot2∆boa6-y-24h	Gene_ID			0B/3B 0h	0A/3A 0h	0B/3B 12h	0A/3A 12h	0B/3B 16h	0A/3A 16h	0B/3B 24h	0A/3A 24h		0B/0A-0h	0B/0A-12h	0B/0A-16h	0B/0A-24h	3B/3A-0h	3B/3A-12h	3B/3A-16h	3B/3A-24h
Solyc01g005440.4	Jasmonate ZIM-domain protein 2 (AHRD V3.3 *** B3Y562_TOBAC)	630.454	643.019	50.9273	55.9845	75.7123	61.1538	145.889	92.4415	716.096	586.039	57.661	59.5028	76.1191	57.8305	114.343	90.185	Solyc01g005440.4	Jasmonate ZIM-domain protein 2 (AHRD V3.3 *** B3Y562_TOBAC)		0.880405	1.09723	0.883219	0.940871	0.994656	1.05747	1.27589	1.02502		0.98046	0.909668	1.23806	1.57818	1.22193	0.969046	1.31624	1.26787
Solyc01g008980.3	Abscisic acid-insensitive 5-like protein (AHRD V3.3 *-* A0A2K3P2S8_TRIPR)	5.33779	5.63558	6.40825	6.86843	5.1744	6.42598	5.14095	5.00444	6.10498	6.00573	5.97076	6.61079	5.42082	6.65374	5.43249	5.7365	Solyc01g008980.3	Abscisic acid-insensitive 5-like protein (AHRD V3.3 *-* A0A2K3P2S8_TRIPR)		0.874334	0.938367	1.07327	1.03897	0.954542	0.96577	0.946335	0.872385		0.94716	0.933001	0.805231	1.02728	1.01653	0.903184	0.814703	0.947003
Solyc01g014480.3	ETHYLENE INSENSITIVE 3-like 3 protein (AHRD V3.3 *** A0A2G3AJ97_CAPAN)	12.8539	13.2157	10.9608	8.52051	10.0795	9.73299	12.7909	12.9447	14.7224	12.4799	10.8586	9.55354	10.8363	10.4932	12.1925	11.302	Solyc01g014480.3	ETHYLENE INSENSITIVE 3-like 3 protein (AHRD V3.3 *** A0A2G3AJ97_CAPAN)		0.873087	1.05896	1.00941	0.891869	0.930162	0.927554	1.04907	1.14534		0.972623	1.2864	1.03561	0.988119	1.17969	1.13661	1.0327	1.07879
Solyc01g057080.1	Ethylene-responsive transcription factor (AHRD V3.3 *-* A0A2G2X462_CAPBA)	56.3566	35.0267	4.67411	2.73602	5.55544	2.73894	3.82742	1.64987	20.4898	27.0201	2.55916	1.89013	4.20132	1.82388	5.3892	6.56699	Solyc01g057080.1	Ethylene-responsive transcription factor (AHRD V3.3 *-* A0A2G2X462_CAPBA)		2.75047	1.29632	1.82642	1.44753	1.32231	1.50171	0.710202	0.251237		1.60896	1.70836	2.02832	2.31983	0.758319	1.35396	2.3035	0.82065
Solyc01g060020.4	beta-1,3-glucanase TOMB13GLUB	42.3695	45.9654	753.235	448.674	2063.23	1764.5	4154.7	3099.47	43.6245	23.7145	749.784	580.003	2496.44	1796.55	3003.85	3272.91	Solyc01g060020.4	beta-1,3-glucanase TOMB13GLUB		0.971233	1.93828	1.0046	0.773572	0.826468	0.98216	1.38312	0.947008		0.921771	1.6788	1.1693	1.34045	1.83957	1.29273	1.38957	0.917792
Solyc01g065980.4	Ethylene Response Factor E.4	6.81789	6.43852	62.454	65.8845	59.9957	80.2268	34.336	51.2006	8.70591	7.16564	66.2056	68.3921	46.1852	73.1643	48.5428	101.379	Solyc01g065980.4	Ethylene Response Factor E.4		0.783134	0.898527	0.943334	0.963335	1.29902	1.09653	0.707336	0.505043		1.05892	0.947932	0.747826	0.670618	1.21495	0.96803	0.631253	0.478826
Solyc01g090340.3	Ethylene-responsive transcription factor 2 (AHRD V3.3 *** A0A2G3DEZ8_CAPCH)	5.98713	12.0584	48.0634	88.1316	19.0655	33.2861	0.0245876	0.065548	7.67065	7.26871	57.0937	90.166	12.1353	26.428	0.0577152	0.172689	Solyc01g090340.3	Ethylene-responsive transcription factor 2 (AHRD V3.3 *** A0A2G3DEZ8_CAPCH)		0.780525	1.65894	0.841833	0.977436	1.57108	1.2595	0.426016	0.379572		0.496513	0.54536	0.572776	0.375108	1.0553	0.633207	0.459183	0.334214
Solyc01g095700.3	Abscisic acid receptor PYL10 (AHRD V3.3 *** A0A2G3BTC1_CAPCH)	33.0274	37.8935	61.4768	69.6118	33.2397	58.0775	15.6698	20.5787	37.2482	39.228	60.0844	65.6775	31.626	55.1108	24.3191	46.0558	Solyc01g095700.3	Abscisic acid receptor PYL10 (AHRD V3.3 *** A0A2G3BTC1_CAPCH)		0.886684	0.965981	1.02317	1.0599	1.05102	1.05383	0.644344	0.446821		0.871585	0.883137	0.572334	0.761459	0.949532	0.914839	0.573862	0.528034
Solyc01g097240.3	Pathogenesis-related protein 4 (AHRD V3.3 *** I6VW44_CAPAN)	24.6676	18.5315	171.204	80.6494	740.796	488.304	1345.11	882.047	15.0935	10.9249	122.994	75.0663	739.665	405.978	1162.86	634.817	Solyc01g097240.3	Pathogenesis-related protein 4 (AHRD V3.3 *** I6VW44_CAPAN)		1.63432	1.69626	1.39197	1.07438	1.00153	1.20278	1.15673	1.38945		1.33112	2.12282	1.51708	1.52498	1.38157	1.63847	1.82193	1.8318
Solyc01g097280.2	Pathogenesis-related protein 4b (AHRD V3.3 *** A0A0H3TYE5_CAPAN)	40.2425	29.8264	359.01	227.202	921.594	739.365	1940.17	1963.73	38.6851	30.6611	355.712	265.976	987.746	831.338	2114.92	2152.52	Solyc01g097280.2	Pathogenesis-related protein 4b (AHRD V3.3 *** A0A0H3TYE5_CAPAN)		1.04026	0.972777	1.00927	0.85422	0.933027	0.889368	0.917371	0.912292		1.34922	1.58013	1.24647	0.988002	1.2617	1.33738	1.18814	0.982532
Solyc01g104650.3	ABSCISIC ACID-INSENSITIVE 5-like protein 5 (AHRD V3.3 *** A0A2I4GE24_9ROSI)	14.9566	17.1484	23.6306	20.8349	23.4258	27.9372	14.0528	18.4132	17.826	17.3554	25.2064	22.4903	25.8011	28.7246	19.1028	22.6595	Solyc01g104650.3	ABSCISIC ACID-INSENSITIVE 5-like protein 5 (AHRD V3.3 *** A0A2I4GE24_9ROSI)		0.839034	0.988071	0.937484	0.926396	0.907937	0.97259	0.735639	0.812605		0.872188	1.13419	0.838514	0.76319	1.02711	1.12077	0.898224	0.843038
Solyc01g106605.1	Pathogenesis-related protein 1 (AHRD V3.3 *** E2GEU2_9ROSI)	0.152454	0.100576	38.327	12.4736	154.681	109.911	956.955	813.166	0.368203	0.0767625	37.0148	19.5192	279.23	122.692	772.6	672.023	Solyc01g106605.1	Pathogenesis-related protein 1 (AHRD V3.3 *** E2GEU2_9ROSI)		0.41405	1.31023	1.03545	0.639042	0.553953	0.895831	1.23862	1.21003		1.51581	3.07266	1.40732	1.17683	4.79665	1.89633	2.27586	1.14966
Solyc01g106620.2	pathogenesis-related protein 1-like (AHRD V3.3 *** A0A2I4HRD5_9ROSI)	33.6387	35.099	1366.86	813.229	4357.54	3539.86	12410.7	10270.2	45.3129	25.6282	1163.01	781.59	5692.16	3413.56	12186.1	10071.9	Solyc01g106620.2	pathogenesis-related protein 1-like (AHRD V3.3 *** A0A2I4HRD5_9ROSI)		0.742365	1.36955	1.17528	1.04048	0.765534	1.037	1.01843	1.01969		0.958394	1.68078	1.23099	1.20842	1.76809	1.488	1.66751	1.20992
Solyc01g106820.3	Ethylene-dependent gravitropism-deficient and yellow-green-like 3 (AHRD V3.3 *** A0A2U1KYW2_ARTAN)	0.398942	0.412444	11.486	13.0396	10.4718	13.837	0.98889	1.77358	0.861216	0.522532	13.1065	13.9512	9.46327	15.5982	1.38929	3.3638	Solyc01g106820.3	Ethylene-dependent gravitropism-deficient and yellow-green-like 3 (AHRD V3.3 *** A0A2U1KYW2_ARTAN)		0.463231	0.789318	0.876355	0.934658	1.10658	0.887092	0.711794	0.527254		0.967263	0.880849	0.756799	0.557569	1.64816	0.939452	0.60669	0.413013
Solyc01g107410.3	Pathogenesis-related homeodomain protein (AHRD V3.3 *-* PRH_PETCR)	7.52935	7.73234	7.60234	6.78339	5.73608	6.65758	4.21848	5.99151	8.59273	7.08332	7.81283	7.84592	5.91548	7.37457	5.33148	8.38426	Solyc01g107410.3	Pathogenesis-related homeodomain protein (AHRD V3.3 *-* PRH_PETCR)		0.876246	1.09163	0.973058	0.864576	0.969673	0.902775	0.791239	0.714614		0.973748	1.12073	0.861586	0.704075	1.21309	0.995783	0.802145	0.635892
Solyc01g107820.2	TOMATO WOUND-INDUCED 1	570.231	602.119	324.754	253.898	377.648	370.032	464.099	453.409	922.561	801.416	297.133	185.548	330.744	354.026	381.564	324.445	Solyc01g107820.2	TOMATO WOUND-INDUCED 1		0.618095	0.75132	1.09296	1.36836	1.14181	1.04521	1.21631	1.39749		0.94704	1.27907	1.02058	1.02358	1.15116	1.60138	0.934237	1.17605
Solyc01g108080.4	ABSCISIC ACID-INSENSITIVE 5-like protein 7 (AHRD V3.3 *** A0A2G3BV73_CAPCH)	12.5322	14.6014	20.0824	23.2218	22.347	28.5629	14.6318	16.9221	12.6517	13.433	19.6303	20.8629	19.0257	24.666	17.9678	21.3318	Solyc01g108080.4	ABSCISIC ACID-INSENSITIVE 5-like protein 7 (AHRD V3.3 *** A0A2G3BV73_CAPCH)		0.990552	1.08698	1.02303	1.11306	1.17457	1.15799	0.814335	0.793283		0.858285	0.86481	0.782377	0.864655	0.941839	0.940916	0.771334	0.842302
Solyc02g022920.1	ethylene-responsive nuclear protein	5.24781	4.60331	4.73071	4.11722	4.8436	4.9119	5.40165	6.00935	4.09024	4.27647	4.97038	4.58161	4.86851	5.00673	5.88795	5.30365	Solyc02g022920.1	ethylene-responsive nuclear protein		1.28301	1.07643	0.951781	0.898641	0.994883	0.98106	0.917407	1.13306		1.14001	1.149	0.986096	0.898873	0.956451	1.08485	0.972394	1.11017
Solyc02g030210.4	AP2-like ethylene-responsive transcription factor (AHRD V3.3 *** A0A2G3D2M5_CAPCH)	3.7889	2.95573	5.43558	6.65581	4.3101	5.96316	2.70012	3.60878	4.13618	3.46167	5.61761	6.55636	3.82699	5.63997	3.79002	6.94477	Solyc02g030210.4	AP2-like ethylene-responsive transcription factor (AHRD V3.3 *** A0A2G3D2M5_CAPCH)		0.916038	0.853846	0.967597	1.01517	1.12624	1.0573	0.712429	0.51964		1.28188	0.816667	0.722788	0.748209	1.19485	0.856818	0.678548	0.545737
Solyc02g036350.3	1-aminocyclopropane-1-carboxylate oxidase EF501822	139.561	98.2611	825.391	946.035	554.616	752.835	126.446	185.407	108.614	98.0499	748.311	902.722	456.299	769.11	174.592	431.271	Solyc02g036350.3	1-aminocyclopropane-1-carboxylate oxidase EF501822		1.28493	1.00215	1.103	1.04798	1.21547	0.978839	0.724236	0.429909		1.42031	0.872473	0.736704	0.68199	1.10774	0.82895	0.593282	0.404832
Solyc02g061770.4	chitinase 2	56.1603	60.8026	33.1919	30.5658	89.7186	60.3389	74.2062	51.574	142.552	102.659	36.4929	28.04	77.0705	57.1466	73.0892	46.4124	Solyc02g061770.4	chitinase 2		0.393963	0.592278	0.909544	1.09008	1.16411	1.05586	1.01528	1.11121		0.92365	1.08592	1.48691	1.43883	1.3886	1.30146	1.34865	1.57478
Solyc02g062390.3	abscisic acid and environmental stress-inducible protein TAS14 (AHRD V3.3 *-* A0A1U8FJ72_CAPAN)	1.93136	1.28073	6.04431	6.44181	39.8444	27.5174	47.203	30.8016	10.7538	9.86454	5.05607	1.91055	28.6743	21.1841	47.6623	41.2128	Solyc02g062390.3	abscisic acid and environmental stress-inducible protein TAS14 (AHRD V3.3 *-* A0A1U8FJ72_CAPAN)		0.179598	0.129832	1.19546	3.3717	1.38955	1.29896	0.990363	0.747379		1.50802	0.938294	1.44797	1.53249	1.09015	2.6464	1.35357	1.15649
Solyc02g065470.1	Pathogenesis-related protein 1 (AHRD V3.3 *** A0A2K3L121_TRIPR)	35.702	45.1007	32.3014	67.7684	18.926	21.2265	4.28964	2.63877	49.7978	59.1817	35.8431	51.5534	16.6985	28.8118	6.52868	8.74814	Solyc02g065470.1	Pathogenesis-related protein 1 (AHRD V3.3 *** A0A2K3L121_TRIPR)		0.71694	0.762072	0.90119	1.31453	1.1334	0.736729	0.657046	0.301638		0.791607	0.476644	0.891623	1.62562	0.841439	0.695261	0.579571	0.746293
Solyc02g069800.1	Alpha/beta-Hydrolases superfamily protein (AHRD V3.3 *** A0A2U1PVQ0_ARTAN)	727.75	781.81	390.817	273.053	316.985	380.613	109.642	108.504	834.294	739.097	397.221	287.154	248.462	399.301	192.776	173.736	Solyc02g069800.1	Alpha/beta-Hydrolases superfamily protein (AHRD V3.3 *** A0A2U1PVQ0_ARTAN)		0.872294	1.05779	0.983879	0.950894	1.27579	0.953197	0.568754	0.624532		0.930852	1.43129	0.832827	1.01049	1.1288	1.3833	0.622241	1.10959
Solyc02g077370.1	Ethylene Response Factor C.5	255.651	211.121	298.1	90.6818	346.989	123.884	934.599	560.829	191.23	163.916	190.508	85.4025	335.248	126.935	450.311	99.2211	Solyc02g077370.1	Ethylene Response Factor C.5		1.33688	1.28798	1.56476	1.06182	1.03502	0.975971	2.07545	5.65232		1.21092	3.28731	2.80091	1.66646	1.16663	2.23071	2.64111	4.53846
Solyc02g077840.2	Ethylene-responsive transcription factor 4 (AHRD V3.3 *-* A0A2G3D5H4_CAPCH)	9.00215	7.50652	9.02477	7.95519	7.47564	8.0959	8.61803	11.8679	10.0449	7.39727	7.99535	8.57927	7.77598	8.90327	11.506	15.698	Solyc02g077840.2	Ethylene-responsive transcription factor 4 (AHRD V3.3 *-* A0A2G3D5H4_CAPCH)		0.896189	1.01477	1.12875	0.927258	0.961376	0.909318	0.749006	0.756013		1.19924	1.13445	0.923386	0.726162	1.35792	0.931938	0.873384	0.732956
Solyc02g081190.4	1-aminocyclopropane-1-carboxylate oxidase 4	244.962	283.75	772.862	781.763	661.773	790.969	139.76	232.425	376.089	329.741	635.179	566.43	479.299	723.38	174.755	289.057	Solyc02g081190.4	1-aminocyclopropane-1-carboxylate oxidase 4		0.651339	0.860523	1.21676	1.38016	1.38071	1.09343	0.799749	0.804082		0.863301	0.988614	0.836661	0.601311	1.14056	1.12137	0.662582	0.604569
Solyc02g082760.3	ethylene-responsive catalase	247.796	216.342	423.227	574.361	152.83	203.488	13.1391	18.593	199.56	259.331	463.121	599.358	125.176	204.266	17.6841	28.7191	Solyc02g082760.3	ethylene-responsive catalase		1.24171	0.834232	0.913858	0.958293	1.22092	0.996193	0.742986	0.647408		1.14539	0.736866	0.751051	0.706669	0.769521	0.772695	0.612808	0.615762
Solyc02g082920.4	acidic extracellular 26 kD chitinase	458.43	278.503	291.252	592.968	1219.24	697.293	1613.16	1125.56	337.821	283.169	352.394	374.562	848.894	714.705	2214.1	1169.25	Solyc02g082920.4	acidic extracellular 26 kD chitinase		1.35702	0.983521	0.826496	1.5831	1.43627	0.975638	0.728585	0.962628		1.64605	0.491177	1.74853	1.43321	1.193	0.940816	1.18775	1.8936
Solyc02g082930.3	acidic extracellular 27 kD chitinase	7.92379	7.77269	4.15991	5.01063	5.89979	5.57622	8.79334	8.58033	13.6406	13.271	2.25785	3.07467	5.52338	4.31838	7.86187	4.58804	Solyc02g082930.3	acidic extracellular 27 kD chitinase		0.580898	0.585689	1.84242	1.62965	1.06815	1.29128	1.11848	1.87015		1.01944	0.830216	1.05803	1.02483	1.02785	0.734339	1.27904	1.71356
Solyc02g082960.3	Chitinase (AHRD V3.3 *** Q9FS45_VITVI)	0.207936	0.149792	13.5307	8.32568	5.97314	5.06505	3.95304	2.97939	0.0579817	0.076054	11.4056	11.3393	8.08898	9.93708	5.95468	7.28518	Solyc02g082960.3	Chitinase (AHRD V3.3 *** Q9FS45_VITVI)		3.58623	1.96954	1.18631	0.73423	0.738429	0.509712	0.663853	0.408966		1.38817	1.62517	1.17929	1.32679	0.762376	1.00585	0.81402	0.817369
Solyc02g083500.3	cell wall integrity/stress response component (AHRD V3.3 *** AT5G66090.1)	40.7669	42.9704	19.0236	24.3685	14.7477	18.1675	5.10811	7.76119	47.2758	44.4578	22.5422	25.2621	13.904	17.8052	7.39874	14.804	Solyc02g083500.3	cell wall integrity/stress response component (AHRD V3.3 *** AT5G66090.1)		0.862321	0.966544	0.843908	0.964629	1.06068	1.02035	0.690403	0.524262		0.948721	0.780661	0.811765	0.658161	1.06339	0.892335	0.780898	0.499779
Solyc02g085950.4	cell wall protein X77373	35881	34907	13641.2	17277.7	11637.8	12106.7	840.288	1788.86	27756.9	32809.6	14411.8	18080.8	9274.33	11620.9	1523.96	2330.22	Solyc02g085950.4	cell wall protein X77373		1.29268	1.06393	0.946532	0.955583	1.25485	1.04181	0.551385	0.767677		1.0279	0.789528	0.961273	0.469735	0.845999	0.797078	0.798074	0.653998
Solyc02g086050.3	Abscisic acid (Aba)-deficient 4 (AHRD V3.3 *** A0A1P8AQ81_ARATH)	8.24454	8.42207	8.46218	10.5164	4.30584	5.70155	1.82346	2.85007	7.97939	8.5106	8.0558	9.72641	3.87973	6.05138	2.80629	5.61914	Solyc02g086050.3	Abscisic acid (Aba)-deficient 4 (AHRD V3.3 *** A0A1P8AQ81_ARATH)		1.03323	0.989597	1.05045	1.08122	1.10983	0.94219	0.649776	0.507207		0.97892	0.804669	0.755206	0.639796	0.937582	0.828239	0.641131	0.499416
Solyc02g090090.3	ethylene responsive proteinase inhibitor 1	14.3381	14.0025	17.4181	18.6928	15.8879	17.8231	11.8738	14.0264	15.6304	14.3124	18.1722	19.8276	15.3318	18.635	13.2428	19.0249	Solyc02g090090.3	ethylene responsive proteinase inhibitor 1		0.917319	0.978352	0.958506	0.942763	1.03627	0.956428	0.896621	0.737264		1.02396	0.931811	0.891422	0.846532	1.09209	0.916507	0.822741	0.696078
Solyc02g093130.3	Ethylene-responsive transcription factor RAP2-10 (AHRD V3.3 *** A0A2G2XHS4_CAPBA)	98.8565	94.3337	46.0255	51.768	38.2891	48.5608	20.2946	25.1611	87.4284	89.4486	50.5737	53.3807	34.8037	53.0577	26.667	39.9423	Solyc02g093130.3	Ethylene-responsive transcription factor RAP2-10 (AHRD V3.3 *** A0A2G2XHS4_CAPBA)		1.13071	1.05461	0.910069	0.969787	1.10014	0.915245	0.761038	0.629935		1.04794	0.889074	0.788478	0.806589	0.977415	0.947414	0.65596	0.667638
Solyc03g005500.1	Ethylene-responsive transcription factor (AHRD V3.3 *** A0A1U8GJ51_CAPAN)	1.41159	4.17104	274.848	70.1136	704.143	331.13	585.685	427.215	4.56743	2.83238	161.958	57.4772	670.745	258.919	458.399	107.57	Solyc03g005500.1	Ethylene-responsive transcription factor (AHRD V3.3 *** A0A1U8GJ51_CAPAN)		0.309056	1.47263	1.69703	1.21985	1.04979	1.2789	1.27768	3.97151		0.338426	3.92004	2.12648	1.37094	1.61258	2.81778	2.59056	4.2614
Solyc03g007070.3	1-aminocyclopropane-1-carboxylate synthase (AHRD V3.3 *** Q6U5H3_ROSHC)	7.14696	7.12396	7.66261	9.09173	6.08699	7.43076	5.87734	6.88317	7.68142	7.09929	7.94798	8.77697	5.90749	7.51534	6.37769	8.83721	Solyc03g007070.3	1-aminocyclopropane-1-carboxylate synthase (AHRD V3.3 *** Q6U5H3_ROSHC)		0.930421	1.00347	0.964096	1.03586	1.03038	0.988747	0.921546	0.778885		1.00323	0.842811	0.81916	0.853871	1.082	0.905549	0.786058	0.721686
Solyc03g007310.3	Abscisic acid receptor PYL8 (AHRD V3.3 *** A0A2G3CWW8_CAPCH)	16.2396	14.9709	34.1011	31.542	44.8738	49.2582	36.2846	40.8061	16.7276	14.9336	41.36	39.1041	44.5983	50.0744	48.3257	57.4391	Solyc03g007310.3	Abscisic acid receptor PYL8 (AHRD V3.3 *** A0A2G3CWW8_CAPCH)		0.970827	1.0025	0.824495	0.806615	1.00618	0.9837	0.750835	0.710424		1.08475	1.08113	0.910992	0.889196	1.12013	1.05769	0.890641	0.841338
Solyc03g034240.4	Abscisic acid (Aba)-deficient 4 (AHRD V3.3 *-* A0A1P8AQ81_ARATH)	0.430469	0.37441	0.567109	0.439454	0.497317	0.304831	7.78391	5.15237	0.786743	0.879129	0.21544	0.322963	0.602684	0.27151	5.00031	4.55919	Solyc03g034240.4	Abscisic acid (Aba)-deficient 4 (AHRD V3.3 *-* A0A1P8AQ81_ARATH)		0.547153	0.425888	2.63232	1.36069	0.82517	1.12272	1.55668	1.13011		1.14973	1.29049	1.63145	1.51074	0.894912	0.667075	2.21974	1.09675
Solyc03g044810.2	Methyl jasmonate esterase (AHRD V3.3 *** Q56SE1_SOLTU)	15.7628	12.254	6.75834	6.06031	6.24288	5.10475	1.94177	2.55742	10.7399	9.1177	5.99055	6.11615	4.48039	4.68286	2.28689	2.85585	Solyc03g044810.2	Methyl jasmonate esterase (AHRD V3.3 *** Q56SE1_SOLTU)		1.46769	1.34398	1.12817	0.99087	1.39338	1.09009	0.849089	0.895502		1.28634	1.11518	1.22296	0.759269	1.17792	0.979465	0.956764	0.800773
Solyc03g044820.4	Methyl jasmonate esterase (AHRD V3.3 *** Q56SE1_SOLTU)	98.4918	86.7139	37.2834	42.0752	38.6171	39.1615	11.5478	14.9912	71.7204	66.0561	35.4689	34.9295	29.8918	33.8199	12.8001	12.3732	Solyc03g044820.4	Methyl jasmonate esterase (AHRD V3.3 *** Q56SE1_SOLTU)		1.37328	1.31273	1.05116	1.20457	1.2919	1.15794	0.902164	1.21159		1.13582	0.886113	0.986098	0.770306	1.08575	1.01544	0.883853	1.03451
Solyc03g078640.1	cell wall integrity/stress response component-like protein (AHRD V3.3 *-* AT4G39840.1)	40.7214	38.2358	15.5163	21.3926	4.52762	6.65408	2.91812	3.5524	35.3481	35.9288	16.2246	22.5157	4.25658	7.07914	5.34739	12.0367	Solyc03g078640.1	cell wall integrity/stress response component-like protein (AHRD V3.3 *-* AT4G39840.1)		1.15201	1.06421	0.956346	0.950119	1.06367	0.939955	0.54571	0.295131		1.06501	0.725313	0.680428	0.821451	0.983837	0.72059	0.601285	0.444258
Solyc03g093540.1	Ethylene-responsive transcription factor 5 (AHRD V3.3 *** ERF5_TOBAC)	7.78216	7.21961	3.9228	11.2962	2.28913	2.59528	0.895272	1.32648	26.4952	28.8397	5.32127	10.6916	2.57554	2.34985	1.37581	3.65787	Solyc03g093540.1	Ethylene-responsive transcription factor 5 (AHRD V3.3 *** ERF5_TOBAC)		0.293719	0.250336	0.737192	1.05655	0.888796	1.10444	0.650725	0.362638		1.07792	0.347268	0.882035	0.674923	0.918707	0.497705	1.09604	0.376122
Solyc03g093550.1	Ethylene-responsive transcription factor 5 (AHRD V3.3 *** A0A2G3CVP7_CAPCH)	15.1291	14.6032	13.7984	29.5064	9.35179	9.57085	3.30211	4.3476	44.6705	44.0815	17.8364	27.4352	10.3227	8.89048	6.06262	13.2304	Solyc03g093550.1	Ethylene-responsive transcription factor 5 (AHRD V3.3 *** A0A2G3CVP7_CAPCH)		0.338683	0.331278	0.773611	1.07549	0.90594	1.07653	0.544667	0.328606		1.03602	0.467643	0.977112	0.759526	1.01336	0.650129	1.1611	0.458233
Solyc03g093560.1	ethylene response factor C.6	7.77661	8.11113	14.7694	25.2519	10.8719	12.0293	5.65297	8.57831	22.6067	21.8678	16.2396	22.5399	10.6619	11.4811	12.421	22.9168	Solyc03g093560.1	ethylene response factor C.6		0.343996	0.370916	0.909465	1.12032	1.0197	1.04775	0.455115	0.374325		0.958759	0.584881	0.903788	0.658984	1.03379	0.720484	0.928649	0.542003
Solyc03g093610.1	ethylene response factor A.2	128.919	142.338	71.6541	59.9867	80.3708	70.6182	62.104	73.5514	171.19	159.975	71.5399	68.4114	66.9452	68.8666	85.1059	92.3456	Solyc03g093610.1	ethylene response factor A.2		0.753078	0.88975	1.0016	0.876852	1.20055	1.02543	0.729725	0.79648		0.905725	1.1945	1.1381	0.844361	1.0701	1.04573	0.9721	0.921603
Solyc03g093800.1	glycine-rich cell wall structural protein 2 (AHRD V3.3 *-* XP_004235193.1)	37.7781	34.3565	8.04258	9.87157	5.61965	6.36547	37.6001	41.0343	44.5242	47.5678	7.81144	9.4018	6.93026	7.72127	25.142	50.8099	Solyc03g093800.1	glycine-rich cell wall structural protein 2 (AHRD V3.3 *-* XP_004235193.1)		0.848485	0.722263	1.02959	1.04997	0.810887	0.824407	1.49551	0.807606		1.09959	0.814722	0.882834	0.916309	0.936016	0.830845	0.897554	0.494824
Solyc03g095780.3	abscisic acid receptor PYL4-like (AHRD V3.3 *** A0A2I4EQL0_9ROSI)	9.71089	7.44579	60.1853	25.0334	35.9374	37.2803	111.799	133.416	10.4358	9.95242	66.353	40.504	69.5348	45.3535	71.5419	67.1395	Solyc03g095780.3	abscisic acid receptor PYL4-like (AHRD V3.3 *** A0A2I4EQL0_9ROSI)		0.930533	0.748139	0.907047	0.618047	0.516825	0.821994	1.5627	1.98715		1.30421	2.4042	0.963977	0.837969	1.04857	1.63819	1.53317	1.06557
Solyc03g096460.4	wound/stress protein AY568721	5.27217	5.25845	6.68151	8.87382	4.19929	6.05447	3.33029	3.14085	5.14299	4.6421	7.21791	10.0235	5.52575	9.19152	3.08216	7.70884	Solyc03g096460.4	wound/stress protein AY568721		1.02512	1.13277	0.925685	0.8853	0.759948	0.658702	1.0805	0.407434		1.00261	0.752946	0.693585	1.06032	1.1079	0.720097	0.60118	0.399822
Solyc03g098230.3	Bifunctional D-cysteine desulfhydrase/1-aminocyclopropane-1-carboxylate deaminase, mitochondrial (AHRD V3.3 *** A0A2G2X7N7_CAPBA)	33.8406	31.7222	46.5562	50.9932	51.5493	57.3378	37.9304	48.8964	31.9345	30.0632	50.0171	48.8234	43.5618	54.7891	48.2856	64.3729	Solyc03g098230.3	Bifunctional D-cysteine desulfhydrase/1-aminocyclopropane-1-carboxylate deaminase, mitochondrial (AHRD V3.3 *** A0A2G2X7N7_CAPBA)		1.05969	1.05518	0.930804	1.04444	1.18336	1.04652	0.785543	0.75958		1.06678	0.912987	0.899046	0.775731	1.06224	1.02445	0.795081	0.750092
Solyc04g007170.3	Ethylene-responsive transcription factor (AHRD V3.3 *** A0A2G2V7U7_CAPBA)	5.95039	7.14212	13.8258	9.81829	19.0804	18.5547	39.2863	45.8325	9.32568	7.91717	13.4441	11.7851	21.8597	19.9012	42.4801	49.4091	Solyc04g007170.3	Ethylene-responsive transcription factor (AHRD V3.3 *** A0A2G2V7U7_CAPBA)		0.638065	0.902105	1.02839	0.83311	0.872855	0.932341	0.924817	0.927613		0.833141	1.40816	1.02833	0.857171	1.1779	1.14077	1.09841	0.859762
Solyc04g014530.1	Ethylene Response Factor C.2	1.14103	0.807618	14.2286	18.265	8.02676	11.9962	1.1265	2.47788	0.71167	0.569766	12.2948	17.312	7.29941	14.0854	2.19276	8.33242	Solyc04g014530.1	Ethylene Response Factor C.2		1.60332	1.41746	1.15729	1.05505	1.09964	0.851671	0.513735	0.297378		1.41284	0.77901	0.669111	0.454623	1.24906	0.710189	0.518224	0.26316
Solyc04g049010.3	ethylene insensitive 5/7	6.42052	6.34751	8.14501	8.39884	7.42345	8.54493	7.88511	8.38123	7.56715	6.11869	8.5729	8.7897	7.24139	8.3477	8.52818	10.2325	Solyc04g049010.3	ethylene insensitive 5/7		0.848473	1.0374	0.950088	0.955532	1.02514	1.02363	0.924595	0.819081		1.0115	0.969778	0.868755	0.940806	1.23673	0.975334	0.867471	0.833442
Solyc04g049800.3	AP2-like ethylene-responsive transcription factor (AHRD V3.3 *** A0A220QTH6_9SOLA)	7.31397	9.87567	7.3728	9.52756	3.85627	6.03541	1.974	2.68445	9.68071	9.83208	9.26378	10.9943	3.55319	6.6489	2.93131	5.27363	Solyc04g049800.3	AP2-like ethylene-responsive transcription factor (AHRD V3.3 *** A0A220QTH6_9SOLA)		0.75552	1.00443	0.795874	0.86659	1.0853	0.90773	0.673421	0.509032		0.740605	0.77384	0.638941	0.735347	0.984604	0.842597	0.534402	0.555842
Solyc04g051120.4	chitinase-like protein (AHRD V3.3 *** AT1G08530.1)	14.6149	14.5495	13.1737	15.4857	11.3019	14.5102	10.2881	10.7103	16.0293	14.6328	13.2185	14.9491	9.51642	13.119	11.1692	16.0431	Solyc04g051120.4	chitinase-like protein (AHRD V3.3 *** AT1G08530.1)		0.911763	0.994307	0.996611	1.0359	1.18762	1.10605	0.92111	0.667597		1.0045	0.850701	0.778891	0.960574	1.09544	0.884234	0.725394	0.6962
Solyc04g054910.4	Ethylene-responsive transcription factor (AHRD V3.3 *-* A0A2G2ZQC4_CAPAN)	150.095	187.541	218.08	206.861	197.389	205.904	184.585	183.115	213.135	206.176	267.855	266.374	246.385	255.303	199.719	199.365	Solyc04g054910.4	Ethylene-responsive transcription factor (AHRD V3.3 *-* A0A2G2ZQC4_CAPAN)		0.704228	0.909616	0.814172	0.776579	0.801139	0.806511	0.924225	0.918491		0.800335	1.05423	0.958644	1.00803	1.03375	1.00556	0.965072	1.00177
Solyc04g071510.3	Protein ABSCISIC ACID-INSENSITIVE 5 (AHRD V3.3 *** A0A2G3CMZ5_CAPCH)	5.4422	5.7111	6.33763	5.27092	8.2223	7.94816	8.43553	8.24892	6.33884	5.85203	6.16772	5.59114	8.68742	7.28268	7.81573	6.55798	Solyc04g071510.3	Protein ABSCISIC ACID-INSENSITIVE 5 (AHRD V3.3 *** A0A2G3CMZ5_CAPCH)		0.858547	0.975918	1.02755	0.942728	0.94646	1.09138	1.0793	1.25784		0.952915	1.20238	1.03449	1.02262	1.08319	1.10312	1.19289	1.19179
Solyc04g071590.3	Abscisic acid stress ripening 3	46.9216	63.81	184.347	72.3882	233.105	176.941	120.179	167.771	66.6822	93.7357	155.243	67.7953	175.509	142.995	106.946	54.1234	Solyc04g071590.3	Abscisic acid stress ripening 3		0.70366	0.680744	1.18747	1.06775	1.32816	1.23739	1.12374	3.09979		0.735332	2.54665	1.31742	0.716327	0.711385	2.28988	1.22738	1.97596
Solyc04g071600.3	Abscisic acid stress ripening 5	3.00661	2.87922	289.723	102.195	471.848	313.887	428.713	368.546	6.51183	5.75931	228.316	102.955	482.58	339.832	338.566	123.353	Solyc04g071600.3	Abscisic acid stress ripening 5		0.461715	0.499924	1.26896	0.992618	0.977762	0.923652	1.26626	2.98773		1.04424	2.83499	1.50324	1.16326	1.13066	2.21762	1.42005	2.74469
Solyc04g071770.3	Ethylene-responsive transcription factor (AHRD V3.3 *** A0A1U8GDL3_CAPAN)	98.5379	98.9995	31.0415	15.2068	50.678	34.6634	108.39	68.0729	131.049	100.424	25.7026	13.3592	63.0455	29.7378	59.132	28.4814	Solyc04g071770.3	Ethylene-responsive transcription factor (AHRD V3.3 *** A0A1U8GDL3_CAPAN)		0.751915	0.985812	1.20772	1.13831	0.803833	1.16563	1.83301	2.39008		0.995337	2.04129	1.462	1.59226	1.30495	1.92397	2.12004	2.07616
Solyc04g072000.4	Chitinase (AHRD V3.3 *** A0A2U1LR12_ARTAN)	104.683	111.495	740.392	461.897	633.751	620.876	726.782	469.141	146.093	161.165	779.244	544.672	840.437	682.672	865.589	565.874	Solyc04g072000.4	Chitinase (AHRD V3.3 *** A0A2U1LR12_ARTAN)		0.716553	0.691805	0.950141	0.848027	0.754073	0.90948	0.839639	0.829056		0.938908	1.60294	1.02074	1.54918	0.906481	1.43067	1.2311	1.52965
Solyc04g078640.3	Ethylene-responsive transcription factor RAP2-1 (AHRD V3.3 *** A0A1U8GBU2_CAPAN)	62.4779	90.315	101.605	83.7956	155.905	156.616	330.767	269.565	77.9423	112.08	89.3668	65.9906	176.054	140.719	232.294	150.659	Solyc04g078640.3	Ethylene-responsive transcription factor RAP2-1 (AHRD V3.3 *** A0A1U8GBU2_CAPAN)		0.801591	0.805809	1.13694	1.26981	0.885549	1.11297	1.42392	1.78924		0.691777	1.21253	0.995456	1.22704	0.695418	1.35424	1.2511	1.54185
Solyc05g009460.3	ethylene-responsive transcription factor ERF118-like (AHRD V3.3 --* XP_022968247.1)	22.0601	20.7418	15.779	11.7102	16.9778	18.0812	11.5305	15.3707	25.1023	21.1881	13.8326	13.0354	17.2817	19.3486	14.0664	18.4094	Solyc05g009460.3	ethylene-responsive transcription factor ERF118-like (AHRD V3.3 --* XP_022968247.1)		0.87881	0.978935	1.14071	0.898334	0.982413	0.934495	0.819721	0.834934		1.06356	1.34746	0.938975	0.750166	1.18473	1.06116	0.893176	0.764088
Solyc05g043430.4	Carboxymethylenebutenolidase (AHRD V3.3 *** A0A2I0VP35_9ASPA)	65.2802	58.8891	102.686	116.31	121.582	136.452	97.36	131.479	62.4716	61.0606	105.562	115.488	96.6536	125.644	119.157	169.728	Solyc05g043430.4	Carboxymethylenebutenolidase (AHRD V3.3 *** A0A2I0VP35_9ASPA)		1.04496	0.964437	0.972763	1.00711	1.25791	1.08603	0.817072	0.774644		1.10853	0.882869	0.891022	0.740498	1.02311	0.914046	0.769268	0.702046
Solyc05g050130.4	Acidic endochitinase (AHRD V3.3 *** CHIA_TOBAC)	64.0443	35.4063	180.104	203.594	165.168	208.362	65.3173	69.8707	59.6432	45.7023	194.957	225.14	135.885	175.684	114.393	189.868	Solyc05g050130.4	Acidic endochitinase (AHRD V3.3 *** CHIA_TOBAC)		1.07379	0.774717	0.923814	0.9043	1.2155	1.18601	0.570989	0.367996		1.80884	0.884622	0.792696	0.934831	1.30504	0.865935	0.773463	0.602489
Solyc05g051200.1	ethylene-responsive factor 1	10.3194	10.7744	117.692	85.3832	181.261	148.528	309.265	286.993	22.1348	17.319	108.239	88.8863	233.478	164.362	252.854	212.193	Solyc05g051200.1	ethylene-responsive factor 1		0.466209	0.622117	1.08733	0.960589	0.776354	0.903666	1.2231	1.35251		0.957767	1.3784	1.22038	1.0776	1.27806	1.21772	1.42051	1.19162
Solyc05g052030.1	ethylene response factor 4	18.9895	25.6972	195.944	245.264	116.182	206.05	73.1924	115.077	31.0683	38.4668	198.325	224.417	126.081	227.423	95.7513	206.573	Solyc05g052030.1	ethylene response factor 4		0.611219	0.668036	0.987994	1.0929	0.921485	0.906021	0.764401	0.557077		0.738973	0.798911	0.563854	0.636028	0.807665	0.883736	0.554391	0.463522
Solyc05g052420.3	Abscisic acid receptor PYL6 (AHRD V3.3 *-* A0A1U8GQ86_CAPAN)	3.149	1.98879	55.1284	30.012	82.6598	82.148	219.217	256.724	1.08844	1.39375	77.4264	47.35	86.9824	88.0232	187.276	209.604	Solyc05g052420.3	Abscisic acid receptor PYL6 (AHRD V3.3 *-* A0A1U8GQ86_CAPAN)		2.89313	1.42694	0.71201	0.633832	0.950305	0.933254	1.17055	1.22481		1.58338	1.83688	1.00623	0.8539	0.780946	1.63519	0.988176	0.893478
Solyc05g055070.4	Ethylene receptor (AHRD V3.3 *** A0A2G2WUD6_CAPBA)	12.4333	12.5446	17.4271	14.0258	22.9348	20.6636	29.55	30.0545	11.7446	10.1683	17.9266	15.8714	22.4184	20.916	31.477	26.6041	Solyc05g055070.4	Ethylene receptor (AHRD V3.3 *** A0A2G2WUD6_CAPBA)		1.05864	1.2337	0.972138	0.88372	1.02304	0.987933	0.938782	1.1297		0.991128	1.2425	1.10991	0.983213	1.15502	1.12949	1.07183	1.18316
Solyc06g019200.4	Ethylene-dependent gravitropism-deficient and yellow-green-like 2 (AHRD V3.3 *** F4K0T6_ARATH)	38.5675	34.6859	10.2099	11.9076	9.24017	9.63713	5.70822	7.30391	39.0632	33.9981	12.0208	13.2629	6.94688	8.25634	5.62348	8.70836	Solyc06g019200.4	Ethylene-dependent gravitropism-deficient and yellow-green-like 2 (AHRD V3.3 *** F4K0T6_ARATH)		0.987312	1.02023	0.849359	0.897808	1.33012	1.16724	1.01507	0.838723		1.11191	0.857433	0.95881	0.781529	1.14898	0.906343	0.8414	0.645756
Solyc06g048820.1	Wound-induced protein 1 (AHRD V3.3 *** A0A2G3C5E3_CAPCH)	359.186	363.804	681.148	639.951	724.43	820.721	2019.73	1618.06	594.638	534.569	721.036	616.668	868.843	811.631	1317.93	1084.19	Solyc06g048820.1	Wound-induced protein 1 (AHRD V3.3 *** A0A2G3C5E3_CAPCH)		0.604042	0.680555	0.944679	1.03776	0.833787	1.0112	1.5325	1.49241		0.987308	1.06438	0.882676	1.24824	1.11237	1.16925	1.07049	1.21559
Solyc06g050500.2	abscisic acid receptor PYL4-like (AHRD V3.3 *** A0A2I4EQL0_9ROSI)	18.743	18.5108	39.6302	34.4488	46.9807	46.165	67.6686	68.9945	16.385	14.9875	45.7272	40.1822	48.753	47.7297	53.318	54.28	Solyc06g050500.2	abscisic acid receptor PYL4-like (AHRD V3.3 *** A0A2I4EQL0_9ROSI)		1.14391	1.23509	0.866665	0.857316	0.963647	0.967217	1.26915	1.27109		1.01254	1.15041	1.01767	0.980783	1.09324	1.138	1.02144	0.982278
Solyc06g050760.1	Wound-induced protein 1 (AHRD V3.3 *** A0A2G2Z8C8_CAPAN)	47.5426	57.7955	51.0747	64.7849	38.3959	54.7151	26.411	28.3494	50.466	52.3753	60.225	70.3517	35.3229	60.7487	31.3014	55.5647	Solyc06g050760.1	Wound-induced protein 1 (AHRD V3.3 *** A0A2G2Z8C8_CAPAN)		0.942072	1.10349	0.848065	0.920871	1.087	0.90068	0.843762	0.510205		0.822602	0.788374	0.701742	0.931623	0.963546	0.856056	0.58146	0.563333
Solyc06g053710.3	ethylene receptor homolog (ETR4)	16.9867	19.1376	34.1889	20.781	43.0148	35.529	62.6073	57.5081	27.2119	20.7669	34.4509	25.8041	42.4881	35.0603	55.2449	39.8616	Solyc06g053710.3	ethylene receptor homolog (ETR4)		0.624238	0.921544	0.992395	0.805337	1.0124	1.01337	1.13327	1.4427		0.887607	1.6452	1.2107	1.08867	1.31035	1.33509	1.21186	1.38592
Solyc06g061180.2	Abscisic acid receptor PYL1 (AHRD V3.3 *-* A0A2G3C7N8_CAPCH)	42.7361	39.9411	127.779	102.168	146.251	153.047	194.893	208.296	39.2482	37.3116	138.688	112.154	135.677	138.806	171.354	162.501	Solyc06g061180.2	Abscisic acid receptor PYL1 (AHRD V3.3 *-* A0A2G3C7N8_CAPCH)		1.08887	1.07048	0.921337	0.910958	1.07794	1.1026	1.13737	1.28181		1.06998	1.25068	0.955593	0.935656	1.0519	1.23659	0.977458	1.05448
Solyc06g063070.3	Ethylene Response Factor A.3	172.31	188.514	112.626	100.725	115.277	122.039	111.68	129.148	205.566	195.009	115.175	105.578	117.008	129.975	125.596	172.393	Solyc06g063070.3	Ethylene Response Factor A.3		0.838224	0.966694	0.977875	0.954027	0.985201	0.938937	0.889195	0.74915		0.914045	1.11816	0.944591	0.864742	1.05414	1.09089	0.900234	0.728548
Solyc06g068570.4	AP2-like ethylene-responsive transcription factor (AHRD V3.3 *** A0A2G2ZC69_CAPAN)	0.686736	0.809246	5.76695	3.39909	6.55176	7.19343	14.8613	12.9379	1.90718	1.3476	3.68789	3.48983	10.0987	10.0133	10.7326	10.6868	Solyc06g068570.4	AP2-like ethylene-responsive transcription factor (AHRD V3.3 *** A0A2G2ZC69_CAPAN)		0.360079	0.600511	1.56375	0.973997	0.64877	0.718389	1.38469	1.21064		0.848612	1.69662	0.910798	1.14867	1.41525	1.05675	1.00854	1.00428
Solyc06g083040.3	wound-inducible carboxypeptidase	251.763	216.697	15.8095	21.8332	17.9326	16.2981	7.44749	7.6537	210.893	238.287	26.5308	37.2521	13.9382	17.1624	8.58936	10.246	Solyc06g083040.3	wound-inducible carboxypeptidase		1.1938	0.909396	0.595891	0.586095	1.28658	0.949637	0.86706	0.746992		1.16182	0.724102	1.10029	0.973057	0.885038	0.712198	0.812133	0.838311
Solyc06g083340.3	Wound-induced basic protein (AHRD V3.3 *** A0A1U8H216_CAPAN)	193.325	198.489	245.497	226.609	217.422	195.739	177.774	183.901	176.1	210.812	196.811	178.199	265.337	230.188	163.999	198.442	Solyc06g083340.3	Wound-induced basic protein (AHRD V3.3 *** A0A1U8H216_CAPAN)		1.09782	0.941545	1.24737	1.27166	0.819418	0.850344	1.08399	0.926726		0.973987	1.08335	1.11077	0.966683	0.835341	1.10445	1.1527	0.826436
Solyc07g005090.4	Glycosyl hydrolase family protein with chitinase insertion domain-containing protein (AHRD V3.3 *** A0A2U1N1A8_ARTAN)	63.453	52.8502	298.538	151.221	251.016	177.619	288.167	250.405	59.1602	49.5756	310.702	187.615	278.506	204.149	321.246	233.739	Solyc07g005090.4	Glycosyl hydrolase family protein with chitinase insertion domain-containing protein (AHRD V3.3 *** A0A2U1N1A8_ARTAN)		1.07256	1.06605	0.960851	0.806018	0.901295	0.870048	0.897029	1.0713		1.20062	1.97418	1.41322	1.1508	1.19333	1.65606	1.36423	1.37438
Solyc07g005100.4	Chitinase/lysozyme (AHRD V3.3 *** Q43591_TOBAC)	2.29342	1.45643	20.7588	19.4021	55.1695	46.4521	85.7194	76.4542	1.57191	1.31383	25.6172	18.1308	65.1821	52.9879	148.003	126.372	Solyc07g005100.4	Chitinase/lysozyme (AHRD V3.3 *** Q43591_TOBAC)		1.45901	1.10854	0.810345	1.07012	0.84639	0.876655	0.579175	0.604991		1.57469	1.06992	1.18766	1.12119	1.19643	1.41291	1.23013	1.17116
Solyc07g006710.2	Pathogenesis-related protein PR-1 (AHRD V3.3 *** A0A2G3BX31_CAPCH)	0.539853	0.371339	25.7435	43.8088	4.16922	5.03284	0.140451	0.131052	0.249022	0.29739	25.0444	38.1512	3.50118	7.29371	0.1321	0.435896	Solyc07g006710.2	Pathogenesis-related protein PR-1 (AHRD V3.3 *** A0A2G3BX31_CAPCH)		2.16789	1.24866	1.02792	1.14829	1.19081	0.690025	1.06322	0.30065		1.4538	0.587634	0.828403	1.07172	0.837358	0.656451	0.480027	0.303053
Solyc07g042170.3	Jasmonate ZIM-domain protein 3 (AHRD V3.3 *** B3Y563_TOBAC)	1116.7	1017.86	55.6373	46.9736	91.9957	60.2527	81.2645	47.2724	910.778	861.533	47.4522	43.3127	77.8829	48.6292	70.5665	42.8216	Solyc07g042170.3	Jasmonate ZIM-domain protein 3 (AHRD V3.3 *** B3Y563_TOBAC)		1.22609	1.18145	1.17249	1.08452	1.18121	1.23902	1.1516	1.10394		1.09711	1.18444	1.52683	1.71907	1.05716	1.09557	1.60157	1.64792
Solyc07g049490.3	Ethylene Response Factor F.3	108.309	114.795	85.9514	83.6566	89.6437	86.0671	78.0765	78.6257	107.365	98.8889	93.8065	94.2601	91.8163	95.2488	77.8973	76.6763	Solyc07g049490.3	Ethylene Response Factor F.3		1.00879	1.16084	0.916263	0.887508	0.976338	0.903603	1.0023	1.02542		0.943506	1.02743	1.04156	0.993015	1.08572	0.995187	0.963963	1.01592
Solyc07g049530.3	1-aminocyclopropane-1-carboxylate oxidase 1	1515.75	1444.56	2245.35	1506.47	4543.32	3590.9	4518.56	4089.54	1542.06	1257.05	1964.4	1352.68	3889.44	3416.27	4205.29	2774.82	Solyc07g049530.3	1-aminocyclopropane-1-carboxylate oxidase 1		0.982939	1.14916	1.14302	1.11369	1.16812	1.05112	1.07449	1.4738		1.04928	1.49047	1.26523	1.10491	1.22672	1.45223	1.13851	1.51552
Solyc07g049550.3	1-aminocyclopropane-1-carboxylate oxidase 2 (AHRD V3.3 *** Q7Y257_BETPN)	8.77877	5.87401	216.912	120.156	439.932	462.662	62.9392	133.146	6.21279	4.09598	235.871	178.322	456.645	530.674	79.3656	179.127	Solyc07g049550.3	1-aminocyclopropane-1-carboxylate oxidase 2 (AHRD V3.3 *** Q7Y257_BETPN)		1.41302	1.43409	0.919623	0.673818	0.963401	0.871839	0.793029	0.743305		1.49451	1.80525	0.950871	0.472708	1.5168	1.32273	0.8605	0.443069
Solyc07g052210.2	glycine-rich cell wall structural protein 1-like (AHRD V3.3 *-* XP_025888011.1)	6.73372	4.18715	9.90853	8.15404	4.9046	21.7185	1.97113	4.10819	7.94657	5.41222	13.2039	12.1369	7.61168	5.45866	3.07738	4.07966	Solyc07g052210.2	glycine-rich cell wall structural protein 1-like (AHRD V3.3 *-* XP_025888011.1)		0.847374	0.773648	0.750423	0.671836	0.644351	3.97872	0.640524	1.00699		1.60818	1.21517	0.225826	0.479805	1.46826	1.08791	1.39442	0.754322
Solyc07g053740.1	Ethylene Response Factor F.4	228.548	223.107	231.985	210.288	280.617	211.191	348.386	255.994	276.542	216.938	249.818	235.689	277.871	200.774	269.724	179.11	Solyc07g053740.1	Ethylene Response Factor F.4		0.826449	1.02844	0.928619	0.892225	1.00988	1.05188	1.29164	1.42926		1.02439	1.10318	1.32874	1.36092	1.27475	1.05994	1.384	1.50592
Solyc07g054730.1	Wound-responsive family protein (AHRD V3.3 *** AT4G28240.1)	179.81	269.789	317.84	336.711	304.008	509.206	335.368	414.805	213.902	228.916	284.071	266.646	388.191	552.194	264.409	504.751	Solyc07g054730.1	Wound-responsive family protein (AHRD V3.3 *** AT4G28240.1)		0.840618	1.17855	1.11887	1.26276	0.783141	0.922151	1.26837	0.8218		0.666483	0.943954	0.597023	0.808495	0.934412	1.06535	0.702996	0.523841
Solyc07g056580.3	ethylene receptor 2	1.67709	1.65882	4.60557	5.85535	1.7343	2.46486	0.580468	0.888846	1.96524	1.85932	4.25882	5.53779	1.36073	2.91128	1.02143	2.23953	Solyc07g056580.3	ethylene receptor 2		0.85338	0.892168	1.08142	1.05734	1.27454	0.846657	0.568287	0.39689		1.01101	0.786557	0.703612	0.653058	1.05697	0.769046	0.467399	0.456093
Solyc07g061870.1	glycine-rich cell wall structural protein 1.0-like (AHRD V3.3 *** XP_010324450.1)	3.971	2.74959	2.49779	2.67856	0.745047	1.33449	0.283781	0.59097	3.04441	3.40062	2.26203	2.15709	1.16195	1.10555	0.274409	0.675259	Solyc07g061870.1	glycine-rich cell wall structural protein 1.0-like (AHRD V3.3 *** XP_010324450.1)		1.30436	0.808557	1.10422	1.24175	0.641202	1.20709	1.03415	0.875176		1.44421	0.932513	0.558301	0.480196	0.895253	1.04865	1.05102	0.406376
Solyc07g064890.1	Ethylene Response Factor F.2	327.66	350.574	260.518	235.783	256.668	278.688	196.914	230.673	321.076	302.751	270.052	258.294	267.105	272.18	206.934	220.429	Solyc07g064890.1	Ethylene Response Factor F.2		1.02051	1.15796	0.964694	0.912845	0.960924	1.02391	0.951582	1.04647		0.934639	1.10491	0.920986	0.853653	1.06053	1.04552	0.981357	0.938776
Solyc08g008110.2	1-aminocyclopropane-1-carboxylate synthase (AHRD V3.3 *-* Q9SAZ4_SOLLC)	55.5843	34.3008	59.8111	34.3111	132.107	40.8728	168.624	95.7465	38.3266	22.6023	74.869	50.3564	89.7801	55.265	113.618	40.7508	Solyc08g008110.2	1-aminocyclopropane-1-carboxylate synthase (AHRD V3.3 *-* Q9SAZ4_SOLLC)		1.45028	1.51758	0.798877	0.681366	1.47145	0.739578	1.48413	2.34956		1.62049	1.7432	3.23214	1.76115	1.69569	1.48678	1.62454	2.78812
Solyc08g014120.3	ethylene responssive protein 33	19.5884	20.6918	16.2591	29.0164	10.85	16.4121	10.4079	13.714	20.2798	20.1615	15.3794	18.3176	9.23574	15.4047	17.4926	35.0631	Solyc08g014120.3	ethylene responssive protein 33		0.965905	1.0263	1.0572	1.58407	1.17478	1.06539	0.594991	0.391123		0.946675	0.560341	0.661099	0.758926	1.00587	0.839597	0.599541	0.498888
Solyc08g036660.4	Jasmonate ZIM domain protein f (AHRD V3.3 *** I3WTA4_NICAT)	274.722	207.486	97.7763	15.7737	159.363	40.5566	295.638	119.676	132.41	111.568	51.4146	11.335	131.232	29.2944	138.32	9.71224	Solyc08g036660.4	Jasmonate ZIM domain protein f (AHRD V3.3 *** I3WTA4_NICAT)		2.07479	1.85972	1.90172	1.39159	1.21437	1.38445	2.13735	12.3222		1.32405	6.19869	3.92941	2.47031	1.1868	4.53591	4.47976	14.2418
Solyc08g076960.1	Abscisic acid receptor PYL1 (AHRD V3.3 *** A0A2G3DCH7_CAPCH)	8.81485	8.34935	18.9162	21.9138	15.0616	19.5221	12.9597	15.9705	9.14361	7.37823	20.8323	22.3115	15.0142	23.8453	13.1075	22.9141	Solyc08g076960.1	Abscisic acid receptor PYL1 (AHRD V3.3 *** A0A2G3DCH7_CAPCH)		0.964044	1.13162	0.908023	0.982175	1.00316	0.818695	0.988722	0.696971		1.05575	0.863208	0.771517	0.811477	1.23927	0.933701	0.629648	0.572027
Solyc08g078190.2	Ethylene-responsive transcription factor 5 (AHRD V3.3 *** A0A2G2XL45_CAPBA)	13.6821	15.9064	40.205	21.7135	44.8394	22.2832	31.6888	28.9643	34.0719	30.3244	48.9495	27.4852	37.9078	19.1049	18.3979	11.4907	Solyc08g078190.2	Ethylene-responsive transcription factor 5 (AHRD V3.3 *** A0A2G2XL45_CAPBA)		0.401565	0.524542	0.821357	0.790008	1.18285	1.16636	1.72241	2.52066		0.860159	1.85161	2.01225	1.09406	1.12358	1.78094	1.98419	1.60111
Solyc08g079750.3	1-aminocyclopropane-1-carboxylate synthase (AHRD V3.3 *** Q6U5H3_ROSHC)	2.66166	2.10493	12.4376	18.5368	3.47201	5.45766	0.904177	1.03552	2.65963	2.93623	12.883	18.4103	2.89633	4.8661	0.912126	1.3037	Solyc08g079750.3	1-aminocyclopropane-1-carboxylate synthase (AHRD V3.3 *** Q6U5H3_ROSHC)		1.00076	0.71688	0.965425	1.00687	1.19876	1.12157	0.991286	0.794292		1.26449	0.670969	0.636171	0.873166	0.905797	0.699774	0.595205	0.699646
Solyc08g080630.4	Ethylene-responsive proteinase inhibitor 1 (AHRD V3.3 *** A0A1U8G7N9_CAPAN)	1.41465	1.48403	63.5164	25.9487	183.662	148.567	1003.95	764.142	1.56036	0.943651	43.6241	23.9419	404.512	165.168	851.49	681.285	Solyc08g080630.4	Ethylene-responsive proteinase inhibitor 1 (AHRD V3.3 *** A0A1U8G7N9_CAPAN)		0.906619	1.57265	1.45599	1.08382	0.454034	0.899492	1.17905	1.12162		0.953249	2.44776	1.23623	1.31383	1.65353	1.82209	2.4491	1.24983
Solyc08g080660.1	Pathogenesis-related thaumatin family protein (AHRD V3.3 *** A0A2K3LJG6_TRIPR)	8.85745	12.3528	321.223	100.178	1010.13	708.986	7165.33	6642.09	13.0919	6.89267	383.136	174.061	1559.65	1110.26	6025.84	6142.05	Solyc08g080660.1	Pathogenesis-related thaumatin family protein (AHRD V3.3 *** A0A2K3LJG6_TRIPR)		0.676558	1.79217	0.838405	0.57553	0.647664	0.638575	1.1891	1.08141		0.717039	3.20654	1.42475	1.07878	1.8994	2.20116	1.40476	0.981079
Solyc08g080670.1	Pathogenesis-related 5-like protein	53.6089	58.0031	834.287	359.851	2151.31	1587.85	7568.66	7601.84	42.0513	30.9345	1112.33	558.007	2809.75	2059.28	7193.96	7023.86	Solyc08g080670.1	Pathogenesis-related 5-like protein		1.27485	1.87503	0.750039	0.644886	0.765659	0.771072	1.05209	1.08229		0.924242	2.31843	1.35485	0.995636	1.35936	1.99339	1.36443	1.02422
Solyc08g081535.1	1-aminocyclopropane-1-carboxylate synthase (AHRD V3.3 *** B2NIX1_CAPCH)	1.44109	1.56714	4.3628	3.26574	7.84396	3.19014	5.87032	5.82497	1.22299	1.27546	4.68864	3.92159	7.60455	3.75508	6.94873	3.19485	Solyc08g081535.1	1-aminocyclopropane-1-carboxylate synthase (AHRD V3.3 *** B2NIX1_CAPCH)		1.17833	1.22868	0.930504	0.832758	1.03148	0.849552	0.844805	1.82323		0.919569	1.33593	2.45881	1.00779	0.958863	1.1956	2.02513	2.17498
Solyc08g081550.4	1-aminocyclopropane-1-carboxylate synthase (AHRD V3.3 *** B2NIX1_CAPCH)	15.0222	12.8136	36.8849	18.8236	95.727	38.3692	140.555	111.772	19.8751	14.6032	32.705	21.0479	104.087	42.174	104.392	34.7395	Solyc08g081550.4	1-aminocyclopropane-1-carboxylate synthase (AHRD V3.3 *** B2NIX1_CAPCH)		0.75583	0.877451	1.12781	0.894321	0.919686	0.909785	1.34641	3.21745		1.17236	1.9595	2.49489	1.25751	1.36101	1.55383	2.46803	3.00501
Solyc08g081670.3	Ethylene-responsive transcription factor (AHRD V3.3 *** A0A2G2XJJ5_CAPBA)	7.60588	7.03204	7.11649	6.4586	9.18547	9.13651	8.55861	9.61501	8.15226	7.46441	7.05911	7.0666	8.79782	9.24264	9.56809	10.2184	Solyc08g081670.3	Ethylene-responsive transcription factor (AHRD V3.3 *** A0A2G2XJJ5_CAPBA)		0.932978	0.942077	1.00813	0.913961	1.04406	0.988517	0.894495	0.940953		1.0816	1.10186	1.00536	0.890131	1.09215	0.99894	0.951873	0.936362
Solyc08g082180.3	Abscisic acid receptor PYL8 (AHRD V3.3 *** A0A2G3DB14_CAPCH)	10.954	12.1062	38.4756	48.5376	21.2534	33.8235	4.4723	6.40367	10.6933	10.9437	41.92	51.5767	19.6909	36.3371	7.47656	16.6252	Solyc08g082180.3	Abscisic acid receptor PYL8 (AHRD V3.3 *** A0A2G3DB14_CAPCH)		1.02438	1.10622	0.917833	0.941076	1.07935	0.930826	0.598176	0.385179		0.904832	0.792697	0.628362	0.698397	0.97712	0.812771	0.541896	0.449714
Solyc08g082210.4	Ethylene-responsive transcription factor (AHRD V3.3 *** A0A2G3ADG6_CAPAN)	19.1814	25.0426	5.89299	7.36065	2.06773	3.29479	0.500872	0.540374	20.9611	27.2155	6.55027	7.89047	3.32396	4.07075	0.834883	1.58945	Solyc08g082210.4	Ethylene-responsive transcription factor (AHRD V3.3 *** A0A2G3ADG6_CAPAN)		0.915098	0.920161	0.899656	0.932854	0.622068	0.809382	0.59993	0.339975		0.765952	0.800606	0.627574	0.926898	0.77019	0.83015	0.816547	0.525264
Solyc09g006005.1	Pathogenesis-related protein 1 (AHRD V3.3 *** Q75QH2_CAPCH)	113.145	71.6579	591.968	579.518	1276.41	1393.01	2176.45	1864.07	100.897	67.5753	417.862	474.807	1630.35	1018.06	2078.94	2199.18	Solyc09g006005.1	Pathogenesis-related protein 1 (AHRD V3.3 *** Q75QH2_CAPCH)		1.12138	1.06042	1.41666	1.22054	0.782901	1.36829	1.0469	0.847619		1.57895	1.02148	0.916293	1.16758	1.49311	0.880068	1.60143	0.945327
Solyc09g007010.1	Pathogenesis-related protein 1 (AHRD V3.3 *** Q75QH2_CAPCH)	183.367	116	1350.81	1353.19	3552.88	3714.49	9448.59	10791.4	173.81	100.235	1108.52	1220.31	4669.46	2940.09	10743.9	11077.5	Solyc09g007010.1	Pathogenesis-related protein 1 (AHRD V3.3 *** Q75QH2_CAPCH)		1.05498	1.15728	1.21858	1.10889	0.760876	1.26339	0.87944	0.974174		1.58075	0.998241	0.956493	0.875564	1.73403	0.908386	1.5882	0.969881
Solyc09g007260.4	AP2-like ethylene-responsive transcription factor TOE3 (AHRD V3.3 *** A0A2G2VZG0_CAPBA)	28.1496	28.0955	2.92523	3.27568	2.83235	3.54317	1.25315	1.48497	21.9878	18.4899	3.17174	4.01745	2.42453	3.44292	1.78012	2.67229	Solyc09g007260.4	AP2-like ethylene-responsive transcription factor TOE3 (AHRD V3.3 *** A0A2G2VZG0_CAPBA)		1.28023	1.5195	0.922278	0.815361	1.1682	1.02912	0.70397	0.555692		1.00193	0.893014	0.799381	0.843892	1.18918	0.78949	0.704208	0.666142
Solyc09g007870.3	ethylene signaling protein	16.1367	18.3918	18.344	20.309	17.9627	20.7717	19.1397	23.2133	21.321	17.7254	19.3167	21.1505	15.6926	20.3177	23.7991	33.712	Solyc09g007870.3	ethylene signaling protein		0.756845	1.03759	0.949643	0.960214	1.14466	1.02234	0.804218	0.688577		0.877384	0.903243	0.864769	0.824513	1.20285	0.913298	0.772358	0.705954
Solyc09g014940.3	wound-induced protein 1-like (AHRD V3.3 *** A0A2I4HKI2_9ROSI)	12.749	10.0789	200.012	218.599	176.298	205.128	51.1357	53.6775	19.4127	23.0861	138.517	168.343	124.463	195.414	60.5796	105.084	Solyc09g014940.3	wound-induced protein 1-like (AHRD V3.3 *** A0A2I4HKI2_9ROSI)		0.656733	0.43658	1.44396	1.29853	1.41647	1.04971	0.844108	0.510805		1.26492	0.914975	0.859453	0.952648	0.840884	0.822824	0.636919	0.576487
Solyc09g015380.1	Abscisic acid receptor PYL5 (AHRD V3.3 *** A0A1U8EIS0_CAPAN)	0.0973186	0.0929295	3.95399	4.02428	4.84926	6.69755	4.87226	9.15254	0.0822445	0.111475	5.72121	5.57489	3.81316	6.15648	9.6168	19.5558	Solyc09g015380.1	Abscisic acid receptor PYL5 (AHRD V3.3 *** A0A1U8EIS0_CAPAN)		1.18328	0.833636	0.691111	0.721859	1.27172	1.08789	0.506641	0.468023		1.04723	0.982534	0.724035	0.532339	0.737784	1.02625	0.619373	0.491763
Solyc09g055310.3	Ethylene-overproduction protein 1 (AHRD V3.3 *** A0A2G3BLY9_CAPCH)	16.0916	17.4699	13.5259	12.3245	15.9664	16.6558	15.111	16.9815	18.2405	16.2146	13.8956	13.0141	14.3129	16.0418	17.7378	19.7754	Solyc09g055310.3	Ethylene-overproduction protein 1 (AHRD V3.3 *** A0A2G3BLY9_CAPCH)		0.882192	1.07742	0.973394	0.947014	1.11553	1.03827	0.851911	0.858719		0.921104	1.09747	0.958609	0.889851	1.12494	1.06773	0.892221	0.896961
Solyc09g059510.3	Ethylene-responsive transcription factor-like protein (AHRD V3.3 *** A0A1U8EE68_CAPAN)	48.3388	51.6859	66.6576	49.5941	57.9458	54.0868	71.4401	73.003	57.7232	50.2498	66.1614	53.2874	74.5508	60.2978	62.9618	47.2064	Solyc09g059510.3	Ethylene-responsive transcription factor-like protein (AHRD V3.3 *** A0A1U8EE68_CAPAN)		0.837424	1.02858	1.0075	0.93069	0.777266	0.896994	1.13466	1.54646		0.935241	1.34406	1.07135	0.978591	1.14872	1.2416	1.23638	1.33376
Solyc09g065640.3	ethylene overproducer-like 1	15.8343	17.4787	17.2265	18.1972	16.668	18.8046	16.7241	17.3675	20.7513	17.3036	18.3188	19.4918	15.6152	19.0622	17.2346	20.8376	Solyc09g065640.3	ethylene overproducer-like 1		0.763051	1.01012	0.940369	0.933581	1.06742	0.986485	0.970377	0.833472		0.905923	0.946655	0.886379	0.96295	1.19925	0.939821	0.819169	0.827093
Solyc09g066350.1	Ethylene-responsive transcription factor (AHRD V3.3 *** A0A2G2X630_CAPBA)	2.81441	1.7775	279.534	144.921	162.78	61.0628	203.217	138.519	1.78789	2.32051	290.191	167.251	221.443	80.7663	124.356	26.3668	Solyc09g066350.1	Ethylene-responsive transcription factor (AHRD V3.3 *** A0A2G2X630_CAPBA)		1.57415	0.765995	0.963277	0.866492	0.735086	0.756043	1.63415	5.25352		1.58335	1.92887	2.66578	1.46707	0.77047	1.73506	2.74178	4.71639
Solyc09g075420.3	ethylene response factor E.1	33.0895	35.0798	50.1483	40.6575	59.4905	57.9765	114.746	97.0699	46.2707	42.1776	50.8502	42.7387	72.787	61.2185	93.7207	57.7909	Solyc09g075420.3	ethylene response factor E.1		0.715129	0.831716	0.986197	0.951304	0.817322	0.947043	1.22434	1.67967		0.943264	1.23343	1.02611	1.18209	1.09704	1.18979	1.18897	1.62172
Solyc09g089750.1	1-aminocyclopropane-1-carboxylate oxidase-like protein 1 (AHRD V3.3 *-* A0A2G2W184_CAPBA)	6.99588	12.0511	94.5274	101.988	52.1072	82.3717	19.7212	28.1378	7.5162	10.8238	86.1116	107.978	40.2776	86.7038	44.5146	64.3696	Solyc09g089750.1	1-aminocyclopropane-1-carboxylate oxidase-like protein 1 (AHRD V3.3 *-* A0A2G2W184_CAPBA)		0.930773	1.11339	1.09773	0.944534	1.2937	0.950035	0.443028	0.437128		0.580519	0.926844	0.632586	0.700882	0.694414	0.797496	0.464543	0.691548
Solyc09g089910.1	Ethylene-responsive transcription factor (AHRD V3.3 *** A0A1U8GJ51_CAPAN)	63.6933	56.9618	278.121	91.48	623.82	292.712	348.112	252.863	45.5556	36.2536	223.492	106.328	422.399	216.5	261.722	83.5841	Solyc09g089910.1	Ethylene-responsive transcription factor (AHRD V3.3 *** A0A1U8GJ51_CAPAN)		1.39815	1.5712	1.24443	0.860359	1.47685	1.35202	1.33008	3.02525		1.11818	3.04024	2.13117	1.37668	1.25658	2.10192	1.95104	3.13124
Solyc09g089930.3	ethylene responsive factor E.2	49.7595	39.6557	310.294	230.985	380.593	341.101	321.433	325.613	57.432	42.9718	319.38	253.097	376.192	365.938	329.737	316.623	Solyc09g089930.3	ethylene responsive factor E.2		0.866408	0.922829	0.971549	0.912635	1.0117	0.93213	0.974818	1.0284		1.25479	1.34335	1.11578	0.987163	1.3365	1.26189	1.02802	1.04142
Solyc09g090970.4	pathogenesis-related protein STH-2-like (AHRD V3.3 *** A0A1U7Y3H6_NICSY)	3.84069	4.16967	122.547	70.594	52.4365	48.1492	93.2336	118.468	3.05572	3.18789	139.013	96.9692	86.756	76.7573	99.0012	79.4464	Solyc09g090970.4	pathogenesis-related protein STH-2-like (AHRD V3.3 *** A0A1U7Y3H6_NICSY)		1.25689	1.30797	0.881551	0.728004	0.604413	0.627292	0.941742	1.49117		0.921102	1.73594	1.08904	0.786995	0.958542	1.43358	1.13026	1.24614
Solyc09g090980.3	pathogenesis-related protein STH-2-like (AHRD V3.3 *** A0A1U7Y3H6_NICSY)	31.3492	25.301	904.224	510.928	1567.72	1335.06	2991.87	3496.83	20.7376	19.4217	958.691	691.071	2149.1	1457.34	3724.97	3594.98	Solyc09g090980.3	pathogenesis-related protein STH-2-like (AHRD V3.3 *** A0A1U7Y3H6_NICSY)		1.51171	1.30272	0.943186	0.739328	0.729479	0.91609	0.803193	0.9727		1.23905	1.76977	1.17427	0.855595	1.06775	1.38725	1.47467	1.03616
Solyc09g091000.4	Pathogenesis-related protein STH-2 (AHRD V3.3 *** PRS2_SOLTU)	2.06577	0.986508	90.795	53.4579	235.216	176.371	706.097	767.962	1.08199	0.582537	140.108	94.7218	249.715	211.628	891.026	812.637	Solyc09g091000.4	Pathogenesis-related protein STH-2 (AHRD V3.3 *** PRS2_SOLTU)		1.90924	1.69347	0.648034	0.564367	0.941938	0.833398	0.792453	0.945025		2.09402	1.69844	1.33365	0.919442	1.85737	1.47916	1.17997	1.09646
Solyc09g097770.3	Cell wall protein (AHRD V3.3 *** Q40142_SOLLC)	4283	3650.07	11068.1	13881.7	11488.8	14732.9	9535.11	9361.67	5310.59	5809.55	10700.3	11251.3	14102.2	13297	11187.1	13312.9	Solyc09g097770.3	Cell wall protein (AHRD V3.3 *** Q40142_SOLLC)		0.806503	0.628288	1.03437	1.23379	0.814684	1.10798	0.852331	0.703205		1.1734	0.797315	0.77981	1.01853	0.914113	0.95103	1.06055	0.840323
Solyc09g098540.3	Chitinase-like protein (AHRD V3.3 *** Q6JX03_GOSHI)	278.571	264.515	262.702	333.151	149.796	186.166	54.4613	65.2347	257.052	238.541	258.529	313.177	128.635	179.637	77.4271	107.167	Solyc09g098540.3	Chitinase-like protein (AHRD V3.3 *** Q6JX03_GOSHI)		1.08371	1.10889	1.01614	1.06378	1.1645	1.03635	0.703388	0.608718		1.05314	0.788536	0.804635	0.834852	1.0776	0.825504	0.716086	0.722488
Solyc10g009110.1	ethylene response factor F.5	123.354	118.467	76.6499	59.2833	99.1647	71.1634	112.761	102.004	189.183	124.163	84.7045	71.9691	106.104	82.929	114.127	94.1391	Solyc10g009110.1	ethylene response factor F.5		0.652039	0.954129	0.904909	0.823733	0.934601	0.858124	0.988029	1.08355		1.04125	1.29294	1.39348	1.10545	1.52367	1.17696	1.27945	1.21232
Solyc10g055790.1	Chitinase (AHRD V3.3 *-* B9VRK7_CAPAN)	1.43817	0.511244	1.26178	1.79936	1.8205	2.17527	1.2454	2.38294	3.57546	1.43484	2.42601	3.11532	2.46367	3.76244	3.40731	3.29242	Solyc10g055790.1	Chitinase (AHRD V3.3 *-* B9VRK7_CAPAN)		0.402234	0.356307	0.520107	0.577583	0.738939	0.578155	0.365509	0.723765		2.81308	0.701242	0.836908	0.522631	2.49188	0.778734	0.654807	1.03489
Solyc10g055800.2	Chitinase (AHRD V3.3 *** B9VRK7_CAPAN)	120.791	115.444	798.028	493.237	1928.39	1696.37	4345.17	3612.49	212.815	147.251	897.744	637.593	2575.07	1713.16	4124.93	3384.72	Solyc10g055800.2	Chitinase (AHRD V3.3 *** B9VRK7_CAPAN)		0.567585	0.783993	0.888926	0.773593	0.748869	0.9902	1.05339	1.06729		1.04632	1.61794	1.13678	1.20282	1.44526	1.40802	1.50312	1.21869
Solyc10g055810.2	chitinase Z15140	72.9582	48.7409	648.331	810.788	2235.99	2550.27	4843.73	5417.14	60.3955	51.6975	764.471	828.569	1833.13	2139.81	6410.86	7548.67	Solyc10g055810.2	chitinase Z15140		1.20801	0.94281	0.848078	0.97854	1.21976	1.19182	0.755552	0.717628		1.49686	0.799631	0.876765	0.89415	1.16825	0.92264	0.856679	0.849269
Solyc10g055820.3	Chitinase (AHRD V3.3 *** B9VRK7_CAPAN)	0.312924	0.321168	26.7176	11.6873	73.3063	51.6773	198.917	196.386	0.430081	0.319739	31.4088	18.3482	78.6863	47.5942	205.458	133.272	Solyc10g055820.3	Chitinase (AHRD V3.3 *** B9VRK7_CAPAN)		0.727593	1.00447	0.850639	0.636973	0.931627	1.08579	0.968167	1.47358		0.974331	2.28603	1.41854	1.01289	1.3451	1.71182	1.65327	1.54165
Solyc10g074440.2	Chitinase (AHRD V3.3 *** B9VRK7_CAPAN)	2.32402	2.81233	4.90063	3.79415	20.04	11.0762	40.6848	40.5384	4.79663	3.52435	2.69753	3.16447	14.627	7.65718	35.3273	20.1486	Solyc10g074440.2	Chitinase (AHRD V3.3 *** B9VRK7_CAPAN)		0.484513	0.797972	1.81671	1.19899	1.37007	1.44651	1.15165	2.01197		0.82637	1.29163	1.80928	1.00361	1.361	0.852443	1.91023	1.75334
Solyc10g076410.1	Abscisic acid receptor PYL6 (AHRD V3.3 *** A0A2G3BE77_CAPCH)	40.1373	34.3639	92.8965	80.2976	60.0642	73.5463	34.5796	46.1506	43.7636	39.7675	97.0095	93.108	79.4072	82.1313	44.4199	65.5831	Solyc10g076410.1	Abscisic acid receptor PYL6 (AHRD V3.3 *** A0A2G3BE77_CAPCH)		0.91714	0.86412	0.957601	0.862414	0.756407	0.895473	0.77847	0.703697		1.16801	1.1569	0.816685	0.749277	1.10048	1.0419	0.966832	0.677308
Solyc10g081350.2	ABSCISIC ACID-INSENSITIVE 5-like protein 2 (AHRD V3.3 *** A0A2G3BGU0_CAPCH)	6.193	6.74966	6.4167	7.13302	5.13482	6.72377	2.54618	3.71388	7.09283	6.40235	6.74956	7.59407	4.49055	6.03198	3.56353	5.09714	Solyc10g081350.2	ABSCISIC ACID-INSENSITIVE 5-like protein 2 (AHRD V3.3 *** A0A2G3BGU0_CAPCH)		0.873136	1.05425	0.950685	0.939289	1.14347	1.11469	0.714512	0.728619		0.917528	0.899577	0.763682	0.685586	1.10785	0.888794	0.744458	0.699123
Solyc10g081510.2	ethylene-responsive methionine synthase	647.678	740.1	502.349	594.838	360.607	419.584	141.314	161.637	592.297	579.936	595.417	665.462	329.961	411.37	173.539	202.676	Solyc10g081510.2	ethylene-responsive methionine synthase		1.0935	1.27618	0.843693	0.893872	1.09288	1.01997	0.814307	0.797511		0.875122	0.844514	0.85944	0.874269	1.02131	0.894742	0.802102	0.856237
Solyc10g083610.2	ethylene-inducible CTR1-like protein kinase	20.6156	21.7127	33.2076	22.0897	35.6765	32.2906	38.7957	36.553	24.62	21.1525	33.8087	26.1405	36.0253	35.8044	34.0035	24.9162	Solyc10g083610.2	ethylene-inducible CTR1-like protein kinase		0.837349	1.02648	0.982222	0.845039	0.990318	0.901861	1.14093	1.46704		0.949472	1.5033	1.10486	1.06135	1.16393	1.29334	1.00617	1.36471
Solyc10g084340.2	AP2-like ethylene-responsive transcription factor (AHRD V3.3 *** A0A220QTH6_9SOLA)	0.993261	1.49576	0.539901	0.66085	0.163555	0.27967	0.0613987	0.0573107	1.82606	1.23645	0.420019	0.634904	0.206674	0.370888	0.13222	0.323962	Solyc10g084340.2	AP2-like ethylene-responsive transcription factor (AHRD V3.3 *** A0A220QTH6_9SOLA)		0.543936	1.20972	1.28542	1.04086	0.791364	0.754054	0.464366	0.176906		0.664052	0.816981	0.584813	1.07133	1.47686	0.661546	0.557241	0.408136
Solyc10g085310.1	Abscisic acid receptor PYL5 (AHRD V3.3 *** A0A1U8EIS0_CAPAN)	82.7998	75.9038	51.1993	50.6427	38.7431	50.8171	27.8486	31.6729	64.0213	59.2151	59.9368	62.0471	48.6295	54.5339	35.2682	40.3877	Solyc10g085310.1	Abscisic acid receptor PYL5 (AHRD V3.3 *** A0A1U8EIS0_CAPAN)		1.29332	1.28183	0.854222	0.816198	0.796699	0.931845	0.789624	0.784221		1.09085	1.01099	0.762402	0.879258	1.08116	0.96599	0.89173	0.873243
Solyc11g005130.2	Wound-responsive family protein (AHRD V3.3 *** A0A2U1Q4D9_ARTAN)	9.06432	9.95317	9.07798	8.7632	8.90806	8.80737	9.1062	9.86163	11.8075	10.0028	9.47396	9.31344	8.99753	9.78473	9.71319	11.3123	Solyc11g005130.2	Wound-responsive family protein (AHRD V3.3 *** A0A2U1Q4D9_ARTAN)		0.767673	0.995041	0.958204	0.94092	0.990057	0.900113	0.937509	0.871759		0.910697	1.03592	1.01143	0.923397	1.18043	1.01724	0.919548	0.858637
Solyc11g006180.2	ethylene receptor homolog (ETR5)	4.75354	5.37005	4.65474	5.01473	5.07199	6.24767	4.55102	5.53611	5.54025	4.80295	5.01491	5.35414	4.692	5.98572	6.06864	7.82654	Solyc11g006180.2	ethylene receptor homolog (ETR5)		0.858	1.11807	0.92818	0.936608	1.08099	1.04376	0.749923	0.707351		0.885195	0.928214	0.811821	0.82206	1.15351	0.936642	0.783865	0.775393
Solyc11g008870.2	Methylenetetrahydrofolate reductase (AHRD V3.3 *** A0A1U8F633_CAPAN)	166.379	177.801	72.4453	76.8796	61.9529	61.0929	64.2003	65.7402	168.774	167.003	79.0004	79.7478	62.6278	63.4386	72.6005	74.3525	Solyc11g008870.2	Methylenetetrahydrofolate reductase (AHRD V3.3 *** A0A1U8F633_CAPAN)		0.985809	1.06466	0.917024	0.964035	0.989224	0.963025	0.884295	0.884169		0.935756	0.942321	1.01408	0.976576	1.0106	0.990628	0.987219	0.976437
Solyc11g011740.1	Ethylene-responsive transcription factor (AHRD V3.3 *** F1DGA5_COFAR)	3.06888	3.88423	21.3029	20.2956	15.9452	17.6626	1.2966	1.80345	3.093	3.74128	14.1683	16.7238	12.3167	16.9282	3.60622	6.65191	Solyc11g011740.1	Ethylene-responsive transcription factor (AHRD V3.3 *** F1DGA5_COFAR)		0.992202	1.03821	1.50356	1.21358	1.2946	1.04339	0.359545	0.271118		0.790086	1.04963	0.902769	0.718954	0.826722	0.847194	0.727588	0.542133
Solyc11g044560.3	ABSCISIC ACID-INSENSITIVE 5-like protein 5 (AHRD V3.3 *** A0A1U8GBR9_CAPAN)	45.336	51.6038	27.506	26.9766	37.9034	40.163	44.913	49.6356	49.6016	43.2501	25.9535	25.4548	35.4366	37.3481	48.1794	54.8782	Solyc11g044560.3	ABSCISIC ACID-INSENSITIVE 5-like protein 5 (AHRD V3.3 *** A0A1U8GBR9_CAPAN)		0.914003	1.19315	1.05982	1.05978	1.06961	1.07537	0.932204	0.904468		0.878541	1.01963	0.94374	0.904854	1.14686	1.01959	0.94882	0.877932
Solyc11g072830.1	Chitinase (AHRD V3.3 *** A0A2K3PML7_TRIPR)	10.9299	7.78886	16.1761	9.59022	18.9142	14.0578	13.3619	20.535	7.03065	9.20071	14.6116	10.7996	19.1702	13.2802	17.3901	22.6774	Solyc11g072830.1	Chitinase (AHRD V3.3 *** A0A2K3PML7_TRIPR)		1.55461	0.846549	1.10707	0.88802	0.986642	1.05856	0.768359	0.905527		1.40328	1.68673	1.34545	0.650686	0.764141	1.35298	1.44352	0.766848
Solyc11g073050.2	ethylene-responsive small GTP-binding protein	67.9957	69.0882	73.1494	64.395	65.4472	66.0294	61.3549	61.5745	74.9459	70.635	71.387	66.4169	68.8977	70.4609	57.231	54.8865	Solyc11g073050.2	ethylene-responsive small GTP-binding protein		0.907264	0.978101	1.02469	0.969558	0.949919	0.937108	1.07206	1.12185		0.984187	1.13595	0.991183	0.996434	1.06103	1.07483	0.977815	1.04272
Solyc12g005940.2	1-aminocyclopropane-1-carboxylate oxidase 2 (AHRD V3.3 *** Q7Y257_BETPN)	2.26219	2.16548	5.50116	1.52922	36.3349	13.6299	351.507	167.518	1.87437	1.35384	3.45628	1.48596	35.0882	9.08881	195.851	53.553	Solyc12g005940.2	1-aminocyclopropane-1-carboxylate oxidase 2 (AHRD V3.3 *** Q7Y257_BETPN)		1.20691	1.59951	1.59164	1.02911	1.03553	1.49963	1.79477	3.12807		1.04466	3.59736	2.66583	2.09833	1.38449	2.32595	3.8606	3.65714
Solyc12g005960.3	Ethylene-responsive transcription factor 3 (AHRD V3.3 *-* A0A2U1KRH6_ARTAN)	14.7733	15.2581	15.7462	15.5645	14.6719	13.6829	14.4722	14.6888	15.9475	15.1436	17.463	18.0209	15.2519	15.6402	12.5275	12.7558	Solyc12g005960.3	Ethylene-responsive transcription factor 3 (AHRD V3.3 *-* A0A2U1KRH6_ARTAN)		0.926369	1.00756	0.901689	0.863688	0.961976	0.874855	1.15523	1.15154		0.968229	1.01168	1.07228	0.98525	1.05309	0.96904	0.975171	0.9821
Solyc12g009220.2	jasmonate ZIM-domain protein 1	880.805	649.133	290.451	94.5976	634.642	206.596	1045.75	603.578	616.48	436.339	270.307	105.211	548.966	185.103	783.562	165.146	Solyc12g009220.2	jasmonate ZIM-domain protein 1		1.42877	1.48768	1.07452	0.899119	1.15607	1.11611	1.33461	3.65482		1.3569	3.07038	3.0719	1.73259	1.41285	2.56918	2.96573	4.74467
Solyc12g011270.2	ethylene-responsive elongation factor EF-Ts precursor	11.9036	11.6432	16.7248	15.7195	20.7351	20.1823	24.3034	29.8997	13.0601	12.0549	15.5196	15.5641	19.5938	19.6586	26.7495	34.8728	Solyc12g011270.2	ethylene-responsive elongation factor EF-Ts precursor		0.911448	0.965848	1.07766	1.00998	1.05824	1.02664	0.908556	0.857394		1.02236	1.06396	1.02739	0.81283	1.08338	0.997139	0.996705	0.767058
Solyc12g011330.4	ethylene receptor 1	13.6728	14.245	19.6802	14.3743	21.419	18.3726	27.6882	25.866	15.1562	13.678	20.7194	16.1999	22.0981	19.7297	24.4405	20.5582	Solyc12g011330.4	ethylene receptor 1		0.90213	1.04145	0.949846	0.887306	0.969272	0.931217	1.13288	1.25818		0.959832	1.36913	1.16581	1.07045	1.10807	1.27898	1.12004	1.18884
Solyc12g014310.2	pathogenesis-related family protein (AHRD V3.3 *** AT1G78780.5)	14.1862	14.1907	14.8137	21.8688	11.1432	11.0881	2.17772	2.68726	10.8498	16.3126	14.8986	19.7604	9.07251	12.4165	2.47028	4.81644	Solyc12g014310.2	pathogenesis-related family protein (AHRD V3.3 *** AT1G78780.5)		1.30751	0.869923	0.994297	1.1067	1.22824	0.893006	0.881568	0.557934		0.999682	0.677389	1.00497	0.810388	0.665117	0.753965	0.730679	0.512885
Solyc12g044860.3	ethylene-responsive RNA helicase	22.9052	24.0317	28.2596	30.2034	25.0285	28.0339	19.9452	23.4955	24.8685	22.6504	28.5185	29.4499	23.7222	28.985	22.8965	32.7386	Solyc12g044860.3	ethylene-responsive RNA helicase		0.921054	1.06098	0.990921	1.02558	1.05507	0.967185	0.871105	0.71767		0.953123	0.935643	0.892795	0.848896	1.09793	0.968372	0.818428	0.699372
Solyc12g049560.2	Ethylene-responsive transcription factor (AHRD V3.3 *** A0A2G2ZB67_CAPAN)	8.21172	10.2546	4.4363	4.63528	4.39412	5.75268	4.58212	6.59008	11.7238	10.8183	4.50057	5.21	4.73694	5.97801	5.60446	9.14813	Solyc12g049560.2	Ethylene-responsive transcription factor (AHRD V3.3 *** A0A2G2ZB67_CAPAN)		0.70043	0.947896	0.985719	0.88969	0.927629	0.962307	0.817584	0.720374		0.800783	0.957072	0.763839	0.695306	1.08371	0.863834	0.792394	0.612634
Solyc12g055990.2	Abscisic acid receptor PYL10 (AHRD V3.3 *** A0A2G2VH30_CAPBA)	15.7325	16.9514	34.6621	37.3952	26.2783	33.8294	17.3798	20.2833	18.7541	17.8014	38.2737	39.2094	24.2759	34.3567	21.5285	25.1303	Solyc12g055990.2	Abscisic acid receptor PYL10 (AHRD V3.3 *** A0A2G2VH30_CAPBA)		0.838885	0.952251	0.905638	0.953731	1.08248	0.984651	0.807293	0.807125		0.928094	0.926913	0.776788	0.856854	1.05352	0.976136	0.706584	0.856676
Solyc12g056360.1	Pathogenesis-related thaumatin family protein (AHRD V3.3 *** A0A2K3LJG6_TRIPR)	22.6452	13.9188	56.5447	49.0378	49.6354	37.5594	38.0807	38.9274	13.7272	12.845	54.7294	50.756	45.7429	38.7116	49.1832	29.172	Solyc12g056360.1	Pathogenesis-related thaumatin family protein (AHRD V3.3 *** A0A2K3LJG6_TRIPR)		1.64966	1.0836	1.03317	0.966148	1.08509	0.970236	0.774263	1.33441		1.62694	1.15308	1.32152	0.978249	1.06868	1.07828	1.18163	1.68597
Solyc12g056590.2	Ethylene Response Factor D.2	69.096	72.2576	252.754	109.377	243.777	175.338	394.35	296.125	76.7167	70.5315	253.403	127.075	355.374	197.143	270.642	107.035	Solyc12g056590.2	Ethylene Response Factor D.2		0.900664	1.02447	0.997439	0.860728	0.685973	0.889392	1.45709	2.76661		0.956245	2.31084	1.39033	1.3317	1.08769	1.99411	1.80262	2.52853
Solyc12g056980.1	Ethylene-responsive transcription factor (AHRD V3.3 *-* A0A2G2ZQC4_CAPAN)	4.10204	7.27422	13.8568	17.2897	8.94096	14.4808	6.29011	8.17971	4.73592	5.46453	19.2347	19.6002	13.2313	19.156	8.57808	16.2889	Solyc12g056980.1	Ethylene-responsive transcription factor (AHRD V3.3 *-* A0A2G2ZQC4_CAPAN)		0.866156	1.33117	0.720407	0.88212	0.675743	0.755941	0.733277	0.502164		0.563915	0.80145	0.617434	0.76899	0.866666	0.981356	0.690712	0.526621
Solyc12g098225.1	glycine-rich cell wall structural protein (AHRD V3.3 *-* XP_010314854.1)	24.4339	24.9778	23.0034	33.9581	18.62	18.5427	2.42922	2.29283	30.2044	31.9081	32.303	32.4779	16.5171	22.8839	3.15126	3.57228	Solyc12g098225.1	glycine-rich cell wall structural protein (AHRD V3.3 *-* XP_010314854.1)		0.808951	0.782803	0.712114	1.04557	1.12732	0.810293	0.770874	0.641841		0.978226	0.677406	1.00417	1.05949	0.946606	0.994615	0.721778	0.882143
Solyc12g098850.2	ethylene-forming enzyme	60.9721	70.5342	110.004	109.169	67.1932	78.2453	82.9193	67.6044	60.2896	60.8154	113.914	107.671	80.8222	89.6592	72.3974	58.0995	Solyc12g098850.2	ethylene-forming enzyme		1.01132	1.15981	0.965675	1.01391	0.83137	0.872696	1.14534	1.1636		0.864432	1.00765	0.858751	1.22654	0.991354	1.05799	0.901438	1.24609
